# Supplementary material for: Deciphering deep-sea chemosynthetic symbiosis by single-nucleus RNA-sequencing
Source: eLife. 2024 Aug 5;12:RP88294. doi: 10.7554/eLife.88294 (PMC11299980; doi:10.7554/eLife.88294)
Supplement: Supplementary file 2. [file elife-88294-supp2.zip]

Archive with 2 entries (2 files):
- 04_supplementary_data_S1_count_matrix.csv
- __MACOSX/._04_supplementary_data_S1_count_matrix.csv
