# Supplementary material for: Deciphering deep-sea chemosynthetic symbiosis by single-nucleus RNA-sequencing
Source: eLife. 2024 Aug 5;12:RP88294. doi: 10.7554/eLife.88294 (PMC11299980; doi:10.7554/eLife.88294)
Supplement: Supplementary file 3. [file elife-88294-supp3.zip › Supplementary File 3.csv]

	posterior end budding zone	Ventral end proliferation	Inter lamina	Bacteriocytes	Apical ridge ciliary	Lateral ciliary	Intercalary	Mucus	Ambiguous	Basal membrane 1	Basal membrane 2	Dorsal end proliferation	Smooth muscle	Food grove ciliary
Bpl_scaf_27827-0.11	0.042816119	0.033073126	0.023001894	0.038721364	0.023438677	0.020877472	0.023725424	0.023788266	0.013115592	0.019443167	0.035797705	0.106488952	0.010391525	0.039211235
Bpl_scaf_27827-0.12	0.14248167	0.075587514	0.107253345	0.069718435	0.068158554	0.062232905	0.13143829	0.161587614	0.07530758	0.045749384	0.032146543	0.160001332	0.085950282	0.068883754
Bpl_scaf_27827-0.13	0.041907674	0.062312373	0.036458849	0.050672254	0.056549404	0.061895236	0.032197283	0.034258849	0.024933701	0.055486073	0.034167564	0.04381818	0.058678251	0.050352694
Bpl_scaf_13986-0.5	0.021862435	0.024166058	0.021880933	0.024623746	0.017789887	0.013566057	0.018521725	0.022865355	0.020110382	0.019405514	0.011295089	0.040795516	0.02614653	0.034713508
Bpl_scaf_13986-0.6	0.206826266	0.334202479	0.274112134	0.241731035	0.157682804	0.147236289	0.202973351	0.202733812	0.211311256	0.235852298	0.220965317	0.190387568	0.221844064	0.153281169
Bpl_scaf_13986-1.6	0.042138053	0.054049493	0.0826187	0.02926744	0.032738927	0.039863322	0.050658929	0.089620157	0.051226701	0.063486148	0.043631445	0.033080515	0.052455539	0.000813909
Bpl_scaf_13986-1.7	0.017948924	0.014537755	0.023324218	0.019999119	0.015483465	0.017186008	0.027315689	0.024447536	0.015299592	0.027051843	0.000764956	0.025995833	0.023693475	0.015411648
Bpl_scaf_13986-5.20	0.081936138	0.046537438	0.06630982	0.087955868	0.085218661	0.055578429	0.092336365	0.043368425	0.103066618	0.060902368	0.044772754	0.053166945	0.051382781	0.050427747
Bpl_scaf_13986-5.6	0.035685727	0.044713291	0.04876153	0.027363306	0.031686466	0.032696687	0.046127714	0.056090831	0.036560261	0.0397922	0.022400801	0.017767678	0.075328482	0.028490879
Bpl_scaf_58140-4.5	0.109521458	0.16641583	0.081506406	0.16831437	0.062169758	0.081980947	0.06372017	0.045683115	0.074160483	0.056516591	0.092478578	0.0531696	0.063915177	0.065300393
Bpl_scaf_58140-5.5	0.098857403	0.113054092	0.083296785	0.063523675	0.096810913	0.079086006	0.082249236	0.131729391	0.160950977	0.084983588	0.067218833	0.155133066	0.060360775	0.102296088
Bpl_scaf_58140-7.7	0.010199069	0.01717544	0.012413192	0.012147903	0.017709409	0.024036265	0.01977391	0.012784512	0.010325074	0.007784447	0.00507559	0.031490154	0.015304041	0.013383841
Bpl_scaf_27333-0.0	0.013627314	0.032099833	0.015452508	0.031685754	0.021350661	0.030943171	0.032982361	0.028521201	0.031032084	0.006576952	0.023435781	0.02565447	0.022348019	0.017480643
Bpl_scaf_47923-0.17	0.077655176	0.031968018	0.028213627	0.044232689	0.075379397	0.117593871	0.051089999	0.079814019	0.026344879	0.079156362	0.056019134	0.03070295	0.040578116	0.176721001
Bpl_scaf_15749-1.20	0.013983424	-0.000623979	0.01825744	0.00741675	0.023403	0.020309677	0.011757854	0.014187534	0.009600733	0.012557248	0.00292484	0.013130762	0.008530252	0.01219001
Bpl_scaf_15749-1.26	0.022080654	0.007270222	0.00871343	0.011924837	0.026124395	0.029137386	0.023293773	0.007100842	0.013783197	0.006974766	0.011951507	0.024271604	-0.001470779	0.029862083
Bpl_scaf_65566-2.10	0.070052887	0.078982512	0.078059623	0.334669354	0.044803841	0.057277681	0.068391654	0.127654257	0.069119073	0.087842784	0.148151643	0.076857725	0.085466323	0.076094685
Bpl_scaf_65566-2.11	0.081908131	0.082171399	0.074335781	0.153067913	0.064782103	0.059578751	0.075239695	0.144160539	0.080078196	0.193802304	0.0740205	0.104317554	0.10990942	0.090934519
Bpl_scaf_42080-0.13	0.013524332	0.013180534	0.007459509	0.021041635	0.010294282	0.013344713	0.012032317	0.003459785	0.013064065	0.007981063	-0.005164713	0.018872639	0.007345295	0.011613037
Bpl_scaf_28187-0.5	0.065426433	0.057966	0.044355989	0.06663692	0.062142159	0.042023287	0.055847445	0.162026366	0.081136205	0.037200645	0.127834122	0.043068294	0.059273967	0.058492756
Bpl_scaf_64998-2.13	0.014190362	0.013821677	0.005720077	0.006518657	0.035070843	0.020843498	0.004085724	0.009034788	0.008391171	0.010777246	0.004429989	0.043749516	0.030835427	0.005534755
Bpl_scaf_64998-2.14	0.009278221	0.006186593	0.00874806	0.008902967	0.011997791	0.007590188	0.013915366	0.015282462	0.014465606	0.005327112	0.009535767	0.005873448	0.013428429	0.000357873
Bpl_scaf_64998-3.16	0.041917431	0.02664037	0.015062403	0.038564607	0.043154328	0.04622275	0.045165996	0.018191984	0.024863819	0.032924453	0.011436163	0.077830265	0.009997024	0.059525322
Bpl_scaf_64998-3.19	0.051099818	0.077033509	0.03467803	0.075710661	0.054488927	0.032382857	0.032260118	0.032167677	0.041834737	0.035002132	0.11081255	0.050054394	0.043230713	0.043423814
Bpl_scaf_64998-3.20	0.021243107	0.019560342	0.024800007	0.023065726	0.017955557	0.01282157	0.019346795	0.011252522	0.02524736	0.028981483	0.014565269	0.041319975	0.018755271	0.009153738
Bpl_scaf_64998-3.23	0.193296748	0.169642544	0.139911122	0.153474692	0.161443472	0.174126393	0.175843767	0.140297124	0.175860724	0.242256335	0.226708144	0.1465815	0.11701999	0.154317761
Bpl_scaf_47548-0.4	0.052525254	0.023299256	0.034894598	0.015581678	0.107099413	0.09574818	0.048682156	0.03901947	0.059451637	0.045751297	0.028560224	0.022960776	0.063318844	0.191021369
Bpl_scaf_22361-0.5	0.052708785	0.048747747	0.043506594	0.058108405	0.039681216	0.03802817	0.025931639	0.041334873	0.029739755	0.042994586	0.044848016	0.032584005	0.062834064	0.041689292
Bpl_scaf_52110-3.1	0.271471099	0.321069476	0.152694902	0.266133929	0.249190454	0.150776721	0.336638251	0.138870661	0.245754068	0.336849939	0.289006432	0.154556092	0.24135889	0.109339554
Bpl_scaf_52110-4.43	0.100712292	0.284270602	0.143574203	0.145462881	0.052102594	0.061552259	0.099358872	0.105672539	0.172686583	0.132852972	0.113187642	0.09972373	0.072868426	0.036097272
Bpl_scaf_52110-4.45	0.049375382	0.044092134	0.031194002	0.10231045	0.042763785	0.037176497	0.035286465	0.038450509	0.060477158	0.071827238	0.006381872	0.073777955	0.028019391	0.045334706
Bpl_scaf_52110-5.12	0.124238259	0.164168784	0.210388266	0.128897386	0.181611475	0.183372242	0.141006662	0.402893301	0.100020352	0.169476969	0.38710882	0.161950725	0.238062737	0.170123731
Bpl_scaf_52110-5.5	0.072597383	0.101491548	0.094554533	0.043426437	0.109226472	0.084895212	0.058355948	0.131041083	0.056807203	0.027141292	0.044012882	0.060486678	0.081926627	0.068038598
Bpl_scaf_52110-6.19	0.027349858	0.018267432	0.024366674	0.015646675	0.016176478	0.020348436	0.014048524	0.028939846	0.006299806	0.015783787	0.007031798	0.024924304	0.017919137	0.03911774
Bpl_scaf_36305-0.2	0.034800325	0.026064655	0.016341256	0.025668995	0.040536105	0.022983613	0.018569408	0.017844551	0.022289561	0.019599502	0.009335323	0.041175834	0.032054524	0.040947041
Bpl_scaf_41436-5.20	0.044186313	0.007372001	0.01250167	0.019226648	0.028834345	0.01288815	0.025668064	0.005049793	0.007269022	0.012554657	0.018371704	0.018126409	0.015002161	0.03418654
Bpl_scaf_41436-5.28	0.01214465	0.008345741	0.009253725	0.005833804	0.014744853	0.013983305	0.016546313	0.006924633	0.004722383	0.004067905	0.018500972	0.009003013	-0.00456509	0.016987174
Bpl_scaf_35205-0.14	0.045909552	0.073962944	0.044564195	0.080170496	0.047843683	0.050180461	0.040983767	0.032449571	0.049192014	0.040386402	0.067073224	0.040132215	0.022329259	0.025973255
Bpl_scaf_35205-0.16	0.022276146	0.018392358	0.014011248	0.047549031	0.021086791	0.017846636	0.014572891	0.026572989	0.03411148	0.032594968	0.018561116	0.060731002	0.005760373	0.047462145
Bpl_scaf_35205-0.17	0.047754442	0.028166515	0.045007032	0.017419247	0.048483414	0.043282946	0.041817459	0.053922507	0.038738201	0.038916386	0.022281071	0.042520047	0.029303445	0.031862319
Bpl_scaf_35205-0.24	0.009786707	0.012204842	0.007879708	0.008569795	0.011257097	0.017899958	0.019714037	0.019917788	0.002820954	0.003410704	0.015268092	0.008296637	0.010295713	0.016428494
Bpl_scaf_14417-0.13	0.108374845	0.081862654	0.046216977	0.126239492	0.092718177	0.064137223	0.109607927	0.038976241	0.057073	0.051683758	0.049565465	0.09955646	0.077695414	0.069030457
Bpl_scaf_35869-0.0	0.027617542	0.032977017	0.022402046	0.032739444	0.012103931	0.011224826	0.09020998	0.01283068	0.005079802	0.016280303	0.004340061	0.026593332	0.018256971	0.018453382
Bpl_scaf_35869-0.12	0.03282865	0.039427072	0.014163662	0.02817085	0.026335349	0.022126297	0.02280408	0.0143223	0.033951525	0.04513452	0.000548816	0.038530875	0.026365101	0.025346256
Bpl_scaf_35869-0.22	0.02115495	0.024396058	0.011261102	0.033701361	0.024954127	0.018871169	0.035002533	0.024641166	0.018010952	0.026585908	0.012189676	0.049099662	0.022151947	0.007570963
Bpl_scaf_54863-2.11	0.032982881	0.030265457	0.020779487	0.034066711	0.04211001	0.03619273	0.031330414	0.026885127	0.026475207	0.036205127	0.064278821	0.038064211	0.036345174	0.054692917
Bpl_scaf_54863-4.9	0.054398591	0.0371271	0.037079816	0.02521881	0.057176102	0.099780888	0.054371499	0.033742616	0.036313208	0.045524894	0.027922988	0.043311469	0.053110317	0.095771476
Bpl_scaf_54863-6.2	0.030735463	0.016414563	0.038969393	0.115525838	0.025711759	0.024476606	0.045550166	0.045773278	0.026374351	0.031326045	0.02507716	0.012347548	0.071294667	0.009366947
Bpl_scaf_40739-3.5	0.040344581	0.013355151	0.017280185	0.016576193	0.036540813	0.029015878	0.02280403	0.017371584	0.018851626	0.028455759	0.017817266	0.071491991	0.04123097	0.015124575
Bpl_scaf_40739-4.26	0.267128704	0.134320416	0.124661117	0.157345795	0.152277487	0.089087341	0.128728229	0.110395994	0.120683018	0.156985471	0.113220845	0.168166984	0.115454694	0.073998472
Bpl_scaf_40739-4.9	0.286486057	0.131519864	0.09594286	0.170504174	0.185593287	0.106487247	0.202476297	0.097195777	0.130881447	0.149270167	0.142373951	0.38302631	0.080256647	0.119310694
Bpl_scaf_1925-1.11	0.165958096	0.178306805	0.204054802	0.088968839	0.322366082	0.195605255	0.17041551	0.205580209	0.167895498	0.138900778	0.150953409	0.144691325	0.231605875	0.445478165
Bpl_scaf_1925-1.5	0.064940482	0.034836635	0.030011309	0.028809169	0.082532045	0.066110586	0.059968352	0.025824051	0.042293715	0.020187625	0.016365494	0.019463902	0.048808609	0.075838292
Bpl_scaf_1925-1.6	0.043533694	0.04933419	0.050987897	0.047302862	0.064211395	0.062019522	0.03664136	0.033933362	0.027310819	0.05362826	0.037635038	0.043608213	0.068292227	0.010584111
Bpl_scaf_1925-3.5	0.075401024	0.045433555	0.063870668	0.030043934	0.085968994	0.088956867	0.028724279	0.034375981	0.022207313	0.048028313	0.023883322	0.144007213	0.031776094	0.078976268
Bpl_scaf_23504-0.28	0.096683819	0.049975576	0.080457934	0.057569771	0.335773326	0.100586437	0.051142552	0.097328157	0.029428398	0.059881748	0.009150782	0.040996541	0.15426703	0.111225996
Bpl_scaf_33355-0.9	0.030134192	0.044124457	0.035729094	0.056538514	0.069483564	0.024461944	0.162945262	0.033438226	0.019037625	0.01859645	0.045208883	0.048298889	0.024076907	0.012150075
Bpl_scaf_37122-0.6	0.025617638	0.017580223	0.012373815	0.05118702	0.04652045	0.039729293	0.027338391	0.029734665	0.023819732	0.048016183	0.014003567	0.03406319	0.048740174	0.007657214
Bpl_scaf_24242-0.12	0.035948871	0.067085663	0.043840118	0.043766416	0.03435026	0.04289187	0.036500365	0.058595291	0.027694387	0.061907477	0.025164561	0.04276652	0.027557333	0.022272139
Bpl_scaf_56310-3.11	0.101510886	0.083343255	0.052239184	0.037693831	0.357099087	0.202150887	0.141246388	0.064806043	0.154835375	0.163612504	0.058410577	0.137148146	0.200093005	0.026342694
Bpl_scaf_56310-3.12	0.009766479	0.013438802	0.012720417	0.012243046	0.007535691	0.011781504	0.01712127	0.012867808	0.011532823	0.023013326	0.063541523	0.011937679	0.035070683	0.010791153
Bpl_scaf_18108-0.2	0.018839318	0.017050695	0.079568664	0.023840668	0.021522398	0.02504199	0.026501634	0.046575288	0.025426775	0.029745362	0.019424379	0.013544045	0.0390271	0.023807041
Bpl_scaf_25729-0.4	0.074099355	0.037095045	0.034228842	0.040891816	0.063360585	0.062347045	0.035117362	0.035840493	0.028988547	0.037075803	0.025852803	0.035159539	0.016899352	0.017490064
Bpl_scaf_25729-2.15	0.038677557	0.039663073	0.03589241	0.030263791	0.043582787	0.043755786	0.03678369	0.023065654	0.028460757	0.04128814	0.02386584	0.026837814	0.038726116	0.026667326
Bpl_scaf_62888-2.14	0.137029734	0.035160745	0.082559358	0.051377203	0.265430703	0.301650665	0.227314244	0.054336859	0.172326694	0.055092507	0.035562266	0.027009959	0.144550191	0.407712314
Bpl_scaf_62888-2.21	0.003691251	0.00194076	0.003182792	0.007091575	0.004645191	0.002157467	0.003737462	0.005632937	0.001233394	0.002663999	0.001910069	0.005874446	0.004646712	0.00275157
Bpl_scaf_62888-5.21	0.089359806	0.068099897	0.202188347	0.049867118	0.117140606	0.119794743	0.112314253	0.07879009	0.140073757	0.07097985	0.063982767	0.196544661	0.078933679	0.171394413
Bpl_scaf_62888-7.14	0.188345103	0.164856281	0.140092947	0.318299605	0.169498292	0.145761316	0.158291543	0.221816263	0.162095561	0.273462708	0.228071971	0.224331973	0.099097693	0.245234691
Bpl_scaf_56300-1.21	0.036911278	0.017078115	0.011846545	0.01598124	0.01078055	0.005758778	0.01071907	0.015291583	0.002308554	0.017109964	0.003808794	0.010063078	0.014235989	0.006263774
Bpl_scaf_6925-0.7	0.02889984	0.014716491	0.016633246	0.007953826	0.059327915	0.099891208	0.03364174	0.012694827	0.048260871	0.008056871	0.01423753	1.52E-05	0.046002069	0.0171986
Bpl_scaf_10422-0.5	0.015845999	0.025206025	0.008374963	0.021108224	0.017521773	0.012188359	0.023712672	0.005184099	0.011496509	0.027906018	0.024597176	0.017962391	0.01756387	0.008884502
Bpl_scaf_21142-0.3	0.137558827	0.097442434	0.09241239	0.202463326	0.050186573	0.037926663	0.046450828	0.049881588	0.043227774	0.056923951	0.05666314	0.051469562	0.021771832	0.04420181
Bpl_scaf_27157-0.0	0.008688399	0.016140014	0.019068279	0.011268982	0.013237017	0.018855023	0.012492835	0.029131871	0.009611496	0.00665658	0.007349209	0.013640427	0.009501448	0.030467244
Bpl_scaf_27157-0.3	0.071496702	0.058636608	0.093006342	0.037042855	0.086603394	0.08618325	0.079014513	0.090136167	0.058170141	0.072502668	0.073550667	0.056837814	0.073337443	0.073905823
Bpl_scaf_27157-0.4	0.189494703	0.16463972	0.216350222	0.202964604	0.162161345	0.15732353	0.165563051	0.143505795	0.167690426	0.130075713	0.190490083	0.14891767	0.125468872	0.081124476
Bpl_scaf_58949-0.0	0.471927979	0.741313793	0.344662145	0.448001845	0.375110524	0.358540328	0.390130449	0.333034329	0.680378082	0.6527199	0.798784311	0.801630784	0.38436468	0.367966089
Bpl_scaf_54513-4.18	0.09771189	0.081745567	0.070147312	0.022534137	0.156481872	0.106080725	0.055573789	0.079897304	0.129529878	0.084461666	0.103728274	0.209510175	0.190957873	0.147098661
Bpl_scaf_54513-4.44	0.033152204	0.025939559	0.027394277	0.026755465	0.040374688	0.048043018	0.019362232	0.025294628	0.018723386	0.037527526	0.032752914	0.045810458	0.035764088	0.012779794
Bpl_scaf_54513-4.45	0.363158872	0.152090556	0.200220346	0.115802829	0.684833976	1.086364923	0.42982847	0.148902809	0.38777929	0.250392517	0.193900645	0.081937047	0.35301307	0.755418711
Bpl_scaf_54513-4.47	0.23424031	0.217371014	0.240769617	0.118748229	0.237263133	0.172040363	0.206945162	0.259111714	0.119733654	0.179933384	0.089244344	0.268402719	0.161662059	0.309933072
Bpl_scaf_54513-4.48	0.051310432	0.041356525	0.054243741	0.026379081	0.049342079	0.034104456	0.04858118	0.05962873	0.045636417	0.03521459	0.033635547	0.047935919	0.042659012	0.078622973
Bpl_scaf_13988-0.9	0.022827905	0.019925609	0.025051486	0.060427239	0.017660707	0.017131128	0.03269929	0.016852714	0.015310001	0.011737086	0.013148773	0.032753038	0.035573643	0.018427299
Bpl_scaf_13988-1.21	0.180061727	0.157862074	0.220591356	0.123931102	0.229341898	0.218601649	0.188152926	0.199845625	0.177157154	0.112497807	0.192132472	0.094698926	0.234462648	0.196176112
Bpl_scaf_19372-0.5	0.013524717	0.011519662	0.017804097	0.022559932	0.015880893	0.01712229	0.016543828	0.043587698	0.013060878	0.018434042	0.017703198	0.02469786	0.029860858	0.050951396
Bpl_scaf_19372-1.6	0.054397865	0.036671228	0.22047769	0.04533861	0.043858796	0.051048434	0.067863974	0.056614212	0.075704921	0.073644089	0.045691802	0.049554867	0.082634154	0.041321606
Bpl_scaf_19372-1.7	0.015815477	0.019122735	0.014565533	0.074891309	0.025725048	0.018355216	0.013633137	0.013416842	0.01457169	0.025465913	0.015392007	0.0091338	0.033215887	0.018004269
Bpl_scaf_19372-2.10	2.077201789	1.226292836	3.185629144	1.530331887	1.550344757	0.957995261	0.854906858	1.375400387	1.436722514	1.437476444	0.700169303	1.126446465	2.283630124	1.093252082
Bpl_scaf_19372-3.14	0.01596836	0.025664989	0.023132899	0.013129762	0.018561784	0.028211529	0.036423251	0.03373476	0.029626509	0.022278423	0.0288759	0.030914048	0.02256749	0.028891906
Bpl_scaf_45934-2.10	0.032253852	0.026192882	0.031848245	0.022891343	0.027673516	0.03147517	0.038037493	0.025669011	0.030249564	0.032071442	0.02393856	0.04529553	0.043591461	0.024897892
Bpl_scaf_45934-2.9	0.104242219	0.072218485	0.061216741	0.095880493	0.070119875	0.094883289	0.033733613	0.076094195	0.044283377	0.060303984	0.013184208	0.177463148	0.046144576	0.113745601
Bpl_scaf_6911-3.14	0.34466087	0.287380024	0.452726608	0.36881768	0.246857137	0.345164217	0.336555245	0.655366446	0.324548399	0.365362236	0.230049527	0.234728119	0.326404738	0.287278541
Bpl_scaf_6911-3.9	0.03992069	0.016173727	0.021820998	0.013206519	0.059701017	0.073976129	0.055887132	0.014993334	0.044433252	0.02525331	0.013407243	0.018034411	0.028930126	0.113074085
Bpl_scaf_47449-2.18	0.13006764	0.076408649	0.040539848	0.059643645	0.063081312	0.05256802	0.054280476	0.042113167	0.09216067	0.068078923	0.055479004	0.395428713	0.086681208	0.013961064
Bpl_scaf_23294-0.9	0.034621195	0.050965075	0.061770867	0.039717141	0.046352296	0.047729341	0.051008291	0.087113238	0.058621504	0.07424922	0.100545484	0.033520622	0.051314432	0.068357499
Bpl_scaf_2601-0.3	0.014443295	0.036763314	0.024755668	0.018876679	0.029856316	0.017280006	0.025077078	0.025170533	0.013087284	0.033127647	0.021835657	0.044806061	0.03077324	0.026674228
Bpl_scaf_2601-2.12	0.070400599	0.113936329	0.070440754	0.217557319	0.057083887	0.05191035	0.088951629	0.068033371	0.094160915	0.122342602	0.141695543	0.088732638	0.073724521	0.090666084
Bpl_scaf_26544-2.15	0.033938734	0.062574025	0.019672813	0.033744084	0.015348603	0.019374147	0.032831816	0.021145363	0.023346872	0.029344647	0.022059462	0.058441365	0.024301739	0.018238698
Bpl_scaf_26544-2.42	0.004868762	0.007543902	0.002934099	0.007074032	0.011412921	0.011964239	0.017623273	0.007773558	0.002164398	0.013128255	0.00077502	0.00636334	0.02037706	0.004998275
Bpl_scaf_41578-0.6	0.079187728	0.026618047	0.03454153	0.019023316	0.124927553	0.103970941	0.166674427	0.05461628	0.108806393	0.042379308	0.027215833	0.029573089	0.076855502	0.065559127
Bpl_scaf_41578-0.7	0.118673568	0.034313843	0.049017061	0.0253063	0.151330885	0.141573737	0.239103346	0.044750981	0.414342381	0.076874939	0.023751044	0.023571147	0.125305219	0.203207795
Bpl_scaf_41578-1.10	0.013223146	0.009824389	0.01399621	0.010509407	0.019908762	0.019413655	0.019914023	0.023159177	0.011371607	0.012291558	0.002757845	0.003299489	0.006191005	0.019285899
Bpl_scaf_41578-1.11	0.017557512	0.016760924	0.025256616	0.017212409	0.016017763	0.010264711	0.012838447	0.020551597	0.014341818	0.015265236	0.018396644	0.025513367	0.026136281	0.033561855
Bpl_scaf_41578-1.12	0.014004049	0.03029858	0.027821174	0.009033471	0.018708727	0.017739864	0.017528982	0.028027991	0.000966675	0.035565448	0.025766856	0.016527288	0.013151895	0.02195467
Bpl_scaf_41578-3.8	0.353434619	0.237681881	0.575176872	0.481676833	0.280763784	0.299725366	0.30819354	0.424436161	0.264586647	0.3524066	0.203900065	0.301163948	0.411541414	0.235288679
Bpl_scaf_43277-1.6	0.030721494	0.013437969	0.024056007	0.009252124	0.050235761	0.012495362	0.161797418	0.012200549	0.024467445	0.012381491	0.005074258	0.020501105	0.023431973	0.634767595
Bpl_scaf_43277-3.9	0.882303247	0.549958487	0.724508951	0.683937213	0.527287566	0.559610719	0.660562635	0.571043683	0.460229263	0.569038176	0.384730044	1.05591815	0.621901633	0.528580104
Bpl_scaf_1240-1.10	0.051470122	0.042117811	0.032454042	0.131701076	0.055373926	0.042315108	0.038554053	0.029859351	0.047959165	0.040820562	0.032752648	0.114893596	0.054635467	0.03677172
Bpl_scaf_1240-1.9	0.009038814	0.009679106	0.007129841	0.009643221	0.010888024	0.014379392	0.003355426	0.008099625	0.007482766	0.014021212	0.001773831	0.00111679	0.020763749	0.017668555
Bpl_scaf_25348-0.10	0.022601082	0.031626496	0.043531092	0.027259811	0.033570742	0.045005291	0.033925343	0.041460815	0.030488888	0.016046342	0.0626772	0.025274818	0.034461938	0.030105809
Bpl_scaf_11482-2.30	0.431186222	0.257720196	0.205584633	0.185312153	0.635425059	0.547387518	0.368956239	0.231696148	0.506945169	0.32930268	0.358318492	0.157667981	0.479467168	0.941982517
Bpl_scaf_11482-2.34	0.015582522	0.106189964	0.021986275	0.014374234	0.016420437	0.019914944	0.009223662	0.021097434	0.020376978	0.024145615	0.021254176	0.007390536	0.025375968	0.027080868
Bpl_scaf_11482-5.6	0.060927071	0.066110011	0.046613249	0.052995101	0.047765456	0.035405332	0.054104494	0.049220695	0.034901646	0.073355614	0.089163117	0.058083565	0.019798674	0.060378701
Bpl_scaf_29696-3.13	0.000556309	0.005390808	0.007924032	0.00240805	0.01548574	0.028409783	0.013352698	3.10E-05	0.005918693	0.001647797	0.002101912	0.001759225	0.007296664	0.001648032
Bpl_scaf_29696-3.9	0.181087021	0.092168003	0.148671854	0.062470559	0.354435371	0.598356571	0.272935273	0.082675409	0.109807466	0.085659976	0.086943197	0.039419475	0.189174355	0.407733509
Bpl_scaf_37995-0.9	0.103265554	0.10971298	0.094853313	0.099498031	0.114149786	0.257881597	0.084252787	0.139330399	0.097416474	0.126191084	0.109853906	0.115456742	0.278770289	0.267896511
Bpl_scaf_63485-0.18	0.103368049	0.086415234	0.100369902	0.12307776	0.12691523	0.123220812	0.056647398	0.08908746	0.050459737	0.060724091	0.089187382	0.134770617	0.110264819	0.100539086
Bpl_scaf_15294-0.10	0.016524719	0.047250347	0.020917433	0.019265853	0.011269494	0.012735554	0.01866312	0.019023247	0.015083027	0.020952058	0.025313324	0.013680882	0.009003676	0.001358467
Bpl_scaf_15294-1.7	0.017224701	0.015111591	0.01381568	0.027512546	0.019324604	0.013967693	0.028592555	0.015646427	0.037944503	0.01176409	0.003953597	0.026391094	0.01384541	0.017565074
Bpl_scaf_15294-1.8	0.102548456	0.0345091	0.055872615	0.033128413	0.124611504	0.234976825	0.126806277	0.057105841	0.043526408	0.066680075	0.058394229	0.049473447	0.089984685	0.124919012
Bpl_scaf_15294-3.4	0.011429619	0.019458262	0.016685848	0.016116387	0.01771283	0.011160145	0.086308225	0.007617465	0.029331289	0.025487809	0.018418253	0.009825771	0.012176785	0.233948879
Bpl_scaf_15294-4.13	0.115420397	0.106981275	0.149477727	0.178379928	0.110021842	0.105954385	0.101173216	0.135154673	0.092176001	0.131242925	0.106426765	0.104355135	0.123701265	0.104554072
Bpl_scaf_15294-4.16	0.298914087	0.123483816	0.105836388	0.128012361	0.427191912	0.780968428	0.250060391	0.122101399	0.431170697	0.212069536	0.187686649	0.079069168	0.370643197	0.469988017
Bpl_scaf_15294-4.24	0.017732917	0.016752722	0.020375354	0.007640664	0.019323093	0.021319121	0.012006622	0.024966204	-0.000913013	0.005208855	0.016355604	0.025039266	0.053194035	0.015728213
Bpl_scaf_15294-6.19	5.48854107	3.978904617	3.650766187	4.031783824	4.496094851	3.571581173	13.37764871	3.404252247	2.916512685	3.420442655	3.372661236	6.878191556	4.428660762	4.069765371
Bpl_scaf_15294-7.7	0.041313799	0.038491511	0.020180562	0.06384198	0.049452781	0.025781295	0.04657839	0.026577593	0.066650045	0.052202719	0.083452391	0.075324068	0.064857534	0.050307673
Bpl_scaf_49352-0.2	0.019936235	0.014376256	0.013952887	0.020399789	0.018067351	0.027653203	0.018765161	0.016551822	0.004817792	0.020275751	0.006790936	0.027839521	0.037859527	0.017740032
Bpl_scaf_49352-1.9	0.046790685	0.049208455	0.079559389	0.051700544	0.027956779	0.059345064	0.033635756	0.080081373	0.031508913	0.033115418	0.048320504	0.039765605	0.070656281	0.036624332
Bpl_scaf_49352-2.7	0.147907569	0.067035559	0.065767808	0.152425591	0.081829548	0.06297843	0.09113834	0.057148134	0.042216063	0.089374343	0.085997016	0.212407734	0.065653223	0.080791627
Bpl_scaf_49352-3.14	0.035311985	0.032758582	0.02964972	0.047421465	0.038657084	0.056699215	0.040978411	0.002541365	0.051888736	0.044177469	0.053352122	0.05212279	0.052366697	0.040873217
Bpl_scaf_49352-3.8	0.019827419	0.047139851	0.047936084	0.040147858	0.021978103	0.017148651	0.034390282	0.021387165	0.032552259	0.038715156	0.039903136	0.027109737	0.033163606	0.021343257
Bpl_scaf_49352-4.4	0.062187736	0.073538178	0.084160656	0.043084869	0.08715657	0.083596598	0.064456116	0.069572488	0.042565859	0.05219843	0.031036315	0.101736312	0.048267141	0.106012765
Bpl_scaf_49352-5.9	0.04575506	0.052144222	0.033785917	0.071374795	0.039140995	0.054494183	0.053285976	0.047564199	0.09733506	0.070807013	0.045381739	0.079216158	0.047504197	0.044327804
Bpl_scaf_49352-6.19	0.009687725	0.00799378	0.023711358	0.00762093	0.008045383	0.01062458	0.00820791	0.016886954	0.797860054	0.031731834	0.021343751	0.008045203	0.004890496	0.012675659
Bpl_scaf_49352-6.20	0.162444395	0.057294527	0.088907876	0.072848283	0.375599205	0.314444831	0.286163719	0.093835971	0.142012334	0.078349879	0.07488789	0.040128975	0.242316672	0.406402336
Bpl_scaf_49352-6.23	0.325438985	0.085992364	0.205669703	0.09671387	0.726450501	0.786462198	0.58432446	0.166970256	0.480634851	0.166693836	0.043878875	0.107853233	0.327455914	0.68125536
Bpl_scaf_49352-6.24	0.072102796	0.135361211	0.116559213	0.118002237	0.092038188	0.125637447	0.118414442	0.092685597	0.092587098	0.039240142	0.037310473	0.104668107	0.111183255	0.086948128
Bpl_scaf_57120-1.4	0.023436394	0.036267616	0.017409568	0.030456486	0.015048161	0.018940863	0.022546878	0.013190323	0.013009017	0.02369505	0.027587091	0.039866725	0.04217882	-0.002963485
Bpl_scaf_5264-0.11	0.020671972	0.013411261	0.026221026	0.01663239	0.015344906	0.019928206	0.018927608	0.037052131	0.029441008	0.010712181	0.003376721	0.015390195	0.037094439	0.010517544
Bpl_scaf_40931-0.7	0.066130826	0.051233495	0.225631355	0.063263277	0.060827267	0.082924311	0.05931491	0.129533252	0.060677321	0.059246349	0.059043778	0.056980459	0.108006987	0.062211259
Bpl_scaf_40931-0.9	0.0137745	0.012481698	0.046308592	0.00618805	0.00997801	0.010946007	0.019478237	0.018494361	0.008876997	0.018027656	0.223977498	0.010722923	0.032781411	0.012507193
Bpl_scaf_51513-0.10	0.082039536	0.074086634	0.273972551	0.223630419	0.09321587	0.093345903	0.085029628	1.467449148	0.239759434	0.892820634	0.462846521	0.062312888	0.116398518	0.115612018
Bpl_scaf_8797-0.3	0.095745497	0.084448275	0.079258211	0.089693249	0.101543263	0.106894339	0.079183111	0.089607378	0.10218802	0.089115784	0.115006546	0.115631008	0.116228165	0.145332173
Bpl_scaf_8797-1.23	0.87365632	0.868565882	0.583133759	0.881405781	0.729505977	0.681456247	0.829530959	0.731516128	1.247885321	1.761471298	1.44175266	1.005762871	0.833579686	0.883809804
Bpl_scaf_22373-3.22	0.021836298	0.074841504	0.038086685	0.059749876	0.22643283	0.030954303	0.176823283	0.035889393	0.053248832	0.033021033	0.050353001	0.094633382	0.04355749	0.15084971
Bpl_scaf_34444-0.15	0.167258013	0.12716736	0.106261546	0.145661579	0.146124459	0.145591927	0.09386055	0.163851863	0.154532443	0.304	0.18412708	0.140316585	0.167139847	0.137371675
Bpl_scaf_34444-0.16	0.02454213	0.01033064	0.018318819	0.044172887	0.016021624	0.016029309	0.008992731	0.019073313	0.011547724	0.021476095	0.024655695	0.029613718	0.034466265	0.015789188
Bpl_scaf_34444-0.30	2.363193571	3.628458091	3.759438754	1.656035659	2.25291154	2.140473962	2.388869831	3.82996926	2.324019987	1.919120085	2.81129068	1.965094415	2.571765829	2.051306712
Bpl_scaf_61763-0.0	0.003385168	-0.000349767	0.018720938	0.002744081	0.004075063	0.004967142	0.003477545	0.007042988	-0.001829667	0.001991336	0.001778011	0.002873105	0.020172047	0.009342084
Bpl_scaf_40572-0.16	0.047143633	0.039242253	0.030203246	0.027348666	0.03839589	0.025233346	0.036801024	0.021805835	0.033978082	0.029922361	0.034454532	0.051062073	0.033530214	0.018839793
Bpl_scaf_41094-1.14	0.02791252	0.034817884	0.01618616	0.03139277	0.017911285	0.020076983	0.019187426	0.026705059	0.024962582	0.028097792	0.029496231	0.026175129	0.041269651	0.042774169
Bpl_scaf_41094-10.10	0.021312072	0.031929985	0.122504639	0.022791403	0.02075294	0.026844477	0.03030517	0.089284395	0.106906264	0.076978012	0.03168031	0.01939475	0.057819358	0.021441557
Bpl_scaf_41094-2.10	0.169949464	0.282785977	0.18809151	0.210932505	0.152932155	0.163213182	0.16053142	0.16743638	0.195660536	0.174454687	0.168826709	0.207692365	0.24504388	0.19490495
Bpl_scaf_41094-3.8	0.093610222	0.103776379	0.065587788	0.083206221	0.069675339	0.074024601	0.094646724	0.046471623	0.116999246	0.079403579	0.06161736	0.067164597	0.113275198	0.084854925
Bpl_scaf_41094-4.7	0.220184783	0.127767232	0.244576112	0.129462926	0.242470439	0.235749649	0.217108181	0.37801678	0.336560269	0.169870034	0.310671968	0.212635919	0.283112736	0.212498591
Bpl_scaf_41094-4.8	0.161080242	0.106797854	0.192459318	0.112708265	0.137095289	0.120316567	0.127461233	0.189340279	0.161366944	0.128820494	0.08359045	0.156118264	0.158054238	0.172224422
Bpl_scaf_41094-4.9	0.011049648	0.050920393	0.014423207	0.018442798	0.01467044	0.014754134	0.02089346	0.013225434	0.016764333	0.026494374	0.0210435	0.027297449	0.021402491	0.015747659
Bpl_scaf_19892-0.1	0.066371425	0.048167495	0.033305892	0.01625663	0.078914713	0.02208406	0.08979166	0.048233363	0.039315699	0.161999696	0.120791612	0.088378018	0.066285075	0.035520175
Bpl_scaf_7524-4.15	0.028331893	0.040467208	0.024866685	0.04146074	0.017179452	0.024543126	0.029906212	0.025977323	0.015540013	0.051779136	0.05365793	0.016815359	0.032819031	0.046815728
Bpl_scaf_7524-5.12	0.120351416	0.109786569	0.118000036	0.089910759	0.109983611	0.110869894	0.079813978	0.109535351	0.138263152	0.060610902	0.099369329	0.125992378	0.169075721	0.14786475
Bpl_scaf_7524-5.17	0.165855992	0.090767469	0.079874277	0.087451309	0.256471538	0.20685265	0.253523655	0.094372295	0.171844186	0.14557392	0.05801298	0.071666162	0.210941312	0.256167817
Bpl_scaf_7524-8.10	0.048164487	0.035638131	0.037055163	0.03184371	0.034218736	0.031478039	0.026504772	0.036982824	0.012187401	0.02711807	0.005138667	0.024027871	0.020810725	0.025910565
Bpl_scaf_7524-9.0	0.073158256	0.032366534	0.03486895	0.036024079	0.048261171	0.033231821	0.036990929	0.03570944	0.030753453	0.028449067	0.035828424	0.023961752	0.030517055	0.052054122
Bpl_scaf_7524-9.11	0.099845279	0.057552606	0.045830456	0.069507895	0.119349352	0.132244406	0.072117957	0.068597403	0.135668776	0.074254049	0.030865062	0.108000516	0.084884468	0.170249792
Bpl_scaf_58951-0.8	0.673387068	0.545725702	0.452663444	0.821554907	0.450249058	0.50299058	0.582555099	0.518679576	0.517739497	0.572989078	0.536065387	1.093604765	0.623126384	0.351554511
Bpl_scaf_4505-0.9	0.047709939	0.051971989	0.036591606	0.064423042	0.025453684	0.02747118	0.039108013	0.03560488	0.068254671	0.037483168	0.043021971	0.056874613	0.033271279	0.036121551
Bpl_scaf_36735-1.7	0.104744313	0.145503852	0.098508079	0.14530672	0.108576836	0.115177111	0.140742155	0.113491062	0.11030944	0.140202861	0.155999803	0.125493577	0.07723279	0.148685459
Bpl_scaf_36735-1.8	0.009576625	0.01153724	0.006701314	0.01631142	0.010028749	0.009584707	0.004256663	0.005890506	0.005597478	0.007143225	0.005472646	0.012815189	0.009694962	0.017973932
Bpl_scaf_64849-1.11	0.090043838	0.177800245	0.057491089	0.129454421	0.067422315	0.081849684	0.099327263	0.091542881	0.110679755	0.146236201	0.104748537	0.115911909	0.096570634	0.079038299
Bpl_scaf_23677-7.6	0.049550553	0.031439569	0.056592163	0.02732906	0.044784645	0.041603652	0.029190963	0.025590004	0.040011351	0.039648801	0.025566591	0.038672032	0.033880867	0.060885439
Bpl_scaf_23677-8.3	0.060115329	0.065076051	0.042452376	0.064448728	0.038882074	0.04095997	0.063827777	0.067558835	0.048354618	0.057345395	0.048595376	0.066643599	0.018161415	0.0342988
Bpl_scaf_21223-0.6	0.022557708	0.015547437	0.015848295	0.028632711	0.016949912	0.012062511	0.007382088	0.008707676	0.024510438	0.012966346	0.010357229	0.041550967	0.049267325	0.01398107
Bpl_scaf_7690-2.6	0.120847229	0.162611557	0.090826241	0.464217485	0.086623388	0.078136981	0.708281678	0.144387409	0.107100359	0.203478046	0.193001113	0.260038393	0.08400239	0.042694985
Bpl_scaf_7690-2.7	0.372831113	0.274010694	0.251555964	0.756465285	0.267083662	0.390516667	1.195853716	0.305224019	0.545291561	0.410558653	0.468134178	0.331776495	0.309739632	0.183600161
Bpl_scaf_7690-3.12	0.45010635	0.249274067	0.187635897	0.75871894	0.235824123	0.194207969	0.645047404	0.247050627	0.37802031	0.405724339	0.209938041	0.453447301	0.18872107	0.239778234
Bpl_scaf_7690-3.15	0.011199485	0.007839049	0.005955053	0.00716506	0.005262597	0.005443802	0.013507228	0.011873147	0.00656596	0.003133847	0.008751347	0.00614838	0.014005975	0.002295345
Bpl_scaf_7690-7.13	0.045760218	0.033865216	0.019457105	0.057727647	0.045008363	0.029338701	0.022292863	0.021972788	0.038796223	0.036089967	0.024450209	0.066100542	0.039224732	0.054109864
Bpl_scaf_2201-0.12	0.055978393	0.042460597	0.099498897	0.327518778	0.047888461	0.048667252	0.058524644	0.077718571	0.058363914	0.06786179	0.059148762	0.047694328	0.057680276	0.061556176
Bpl_scaf_2201-0.13	0.023470203	0.012240441	0.008311465	0.019121387	0.021646705	0.007624919	0.022120057	0.007278977	0.006879722	0.018383666	0.014245675	0.015958792	0.014055823	0.036087793
Bpl_scaf_2201-1.5	0.02144871	0.042686423	0.030051747	0.072033111	0.012424611	0.017716944	0.01761714	0.014809385	0.012122299	0.03122794	0.020528806	0.023481208	0.014348317	0.017976915
Bpl_scaf_2201-11.10	0.154604827	0.111728946	0.191219352	0.106001023	0.141474945	0.181468239	0.127517483	0.273480548	0.139468737	0.094360473	0.09164635	0.16327863	0.091864059	0.153939815
Bpl_scaf_2201-11.8	0.072058446	0.044351453	0.033698861	0.053059215	0.04054275	0.036433086	0.065654738	0.046100369	0.06826037	0.074006752	0.053422128	0.026981547	0.023660164	0.082076375
Bpl_scaf_2201-12.3	0.169575986	0.181852727	0.157062883	0.114616633	0.417521929	0.138700542	0.265139249	0.116847145	0.315960586	0.273149123	0.129430754	0.166917721	0.145670098	0.29944483
Bpl_scaf_2201-13.11	0.036509737	0.029799709	0.028234808	0.02600607	0.030635843	0.019670098	0.021530587	0.026352678	0.012167177	0.045338395	0.01272316	0.02946063	0.027041388	0.020334314
Bpl_scaf_2201-13.26	1.958556261	3.574548798	3.593987943	1.434302603	2.180227312	2.274418413	2.271563326	3.366722638	2.395015411	2.233864415	2.157598778	1.886534818	3.061675295	2.156294959
Bpl_scaf_2201-13.28	0.029307569	0.026786513	0.038355719	0.015291772	0.022674555	0.02213859	0.017929897	0.020790241	0.010120058	0.022109215	0.030151491	0.040434611	0.029620667	0.012361484
Bpl_scaf_2201-13.29	0.120800194	0.097623352	0.119282195	0.210713651	0.111340222	0.105213829	0.096831467	0.19990078	0.121409717	0.117800523	0.089329381	0.131404804	0.110322133	0.128263263
Bpl_scaf_2201-14.14	0.157471095	0.166128349	0.272340688	0.10771172	0.117067989	0.129325921	0.133965719	0.412272568	0.210378538	0.148396905	0.145107014	0.123306829	0.271779279	0.144492906
Bpl_scaf_2201-14.15	0.046076353	0.142504431	0.085196463	0.044932065	0.039309009	0.035495428	0.061197748	0.053737671	0.053881657	0.073026738	0.068023064	0.058312096	0.109695687	0.021496405
Bpl_scaf_2201-14.17	0.087095195	0.40094103	0.176696391	0.106679949	0.085560138	0.113120459	0.104572208	0.119309751	0.145273182	0.170157493	0.177207551	0.090108093	0.137154073	0.046386842
Bpl_scaf_2201-3.11	0.05404128	0.030162658	0.029822016	0.050768744	0.055313556	0.054932567	0.037241395	0.031195048	0.006984912	0.058617449	0.034975544	0.044513446	0.060913252	0.062729924
Bpl_scaf_2201-4.10	0.163209734	0.21569572	0.213262946	0.243284514	0.153708734	0.16101837	0.119544305	0.181043123	0.127406617	0.132842868	0.081923225	0.221373222	0.128257812	0.152467819
Bpl_scaf_2201-5.20	0.009755581	0.015986325	0.015055539	0.010293842	0.012966569	0.024882191	0.012893211	0.008116436	0.011488253	0.007282582	0.015003254	0.008269648	0.001924431	0.010823854
Bpl_scaf_2201-8.8	0.022168667	0.028168199	0.016525077	0.025081648	0.030557985	0.015326912	0.019576267	0.029007276	0.030719946	0.021477686	0.024141533	0.017643487	0.011508893	0.009844203
Bpl_scaf_2201-9.14	0.010181043	0.009870537	0.023619945	0.017756843	0.012329775	0.012163979	0.012514483	0.032934562	0.050408248	0.014142168	0.09900135	0.019133211	0.0055876	0.004065548
Bpl_scaf_6185-0.4	0.060302742	0.049208737	0.047813065	0.073626632	0.049144285	0.040400002	0.040552145	0.079184862	0.072138811	0.101139465	0.089657501	0.031445132	0.050341279	0.053584499
Bpl_scaf_6185-2.8	0.014283887	0.017306208	0.01169919	0.016139142	0.012772051	0.011151063	0.023410608	0.008195066	0.01300204	0.011137616	-0.001711633	0.015398964	0.010286092	0.012517135
Bpl_scaf_6185-2.9	0.107567081	0.063039656	0.052128635	0.040151979	0.353923493	0.274876815	0.102902742	0.057517616	0.082175597	0.060371655	0.02794434	0.109021655	0.094492315	0.145013714
Bpl_scaf_6185-3.6	0.302446586	0.172700527	0.39039465	0.186995207	0.269421896	0.161446525	0.184855711	0.563865043	0.206060836	0.353406908	1.153716979	0.426720492	0.271568965	0.35428538
Bpl_scaf_53846-0.3	0.119670465	0.098217881	0.073236622	0.211433317	0.082083608	0.081166321	0.136265324	0.056318383	0.05861569	0.087137457	0.033738641	0.148175765	0.076039004	0.09265727
Bpl_scaf_53846-2.4	0.068406614	0.100672852	0.067557588	0.063357106	0.070571843	0.055734531	0.085163945	0.03695428	0.087966178	0.072032464	0.097683649	0.048170348	0.09042248	0.08084329
Bpl_scaf_53846-2.8	0.096574973	0.126746508	0.105074527	0.12649226	0.100564676	0.101714439	0.091815802	0.084322842	0.090443075	0.184636486	0.092673616	0.120729965	0.089759567	0.124282443
Bpl_scaf_58792-0.4	0.181050728	0.209723047	0.15556087	0.165973786	0.153472953	0.139977064	0.158606981	0.243328805	0.152484666	0.17744577	0.315095642	0.22228341	0.255729578	0.118290455
Bpl_scaf_55598-0.13	0.851287563	0.769028679	0.881726848	0.549795448	0.94028091	0.648965243	0.578495179	0.85755378	0.65857013	0.634726166	0.615098107	0.493159593	0.619991656	1.01997952
Bpl_scaf_55598-0.14	0.013696537	0.016241302	0.008384933	0.035933835	0.010647012	0.007584917	0.010554337	0.012872847	0.009824877	0.026964058	0.00287981	0.004040299	0.013159224	0.003160544
Bpl_scaf_56904-0.7	0.228872103	0.158777349	0.118448566	0.116760105	0.445687417	0.384623641	0.599708666	0.134432864	0.296255855	0.174386805	0.159824836	0.103306083	0.280967349	0.239065006
Bpl_scaf_56904-1.20	0.009567059	0.004975042	0.012652973	0.008848946	0.016385915	0.019962045	0.012598226	0.011212652	0.003376383	0.008502604	0.009498943	0.020322112	0.016609934	0.017390715
Bpl_scaf_56904-1.21	0.023904161	0.027988124	0.023934042	0.039293963	0.029133044	0.032112965	0.019176154	0.023880354	0.01576603	0.024752575	0.011609498	0.019617038	0.011441936	0.034031949
Bpl_scaf_56904-1.8	0.114982813	0.11803965	0.082683126	0.172866204	0.110321078	0.089364985	0.085955173	0.055833474	0.145095555	0.158734463	0.092368518	0.224383807	0.128278484	0.07463979
Bpl_scaf_56904-3.5	0.02834403	0.025546661	0.021536482	0.039416023	0.029337623	0.029083642	0.022876484	0.034726477	0.023483017	0.030257933	0.030585416	0.059116505	0.022610966	0.032958848
Bpl_scaf_56904-4.6	0.064540927	0.055463132	0.035626375	0.061161533	0.033368747	0.060449711	0.028945803	0.033506343	0.036298866	0.04347134	0.042119904	0.090120892	0.066745147	0.022266227
Bpl_scaf_56904-5.10	0.027076596	0.03014084	0.022156107	0.017063705	0.035697107	0.022000911	0.019108313	0.02656677	0.017521376	0.031015243	0.01675053	0.037440419	0.015943867	0.050538229
Bpl_scaf_56904-5.11	0.071026916	0.048129583	0.062686427	0.060180326	0.063865086	0.065087356	0.05776388	0.071303233	0.05558339	0.100310749	0.081872107	0.056414832	0.057443243	0.060895492
Bpl_scaf_56904-5.12	0.027801517	0.026671955	0.024064417	0.030171078	0.022888738	0.034619308	0.038215555	0.021092966	0.043460163	0.018909424	0.021267813	0.030046876	0.029068317	0.007154369
Bpl_scaf_56904-6.7	0.00732755	0.008171642	0.030398174	0.001703022	0.022325635	0.005060269	0.012567682	0.002688205	0.006392145	0.007688467	0.000685094	-0.001622579	0.00912754	0.004954342
Bpl_scaf_56904-6.8	0.026224004	0.015057146	0.015217073	0.025387605	0.025389151	0.012599688	0.02094326	0.001872585	0.012101126	0.020503869	0.02143638	0.019317039	0.021983869	0.035374689
Bpl_scaf_56904-7.13	0.039268215	0.037454617	0.028492227	0.032436969	0.032397559	0.023206968	0.022724638	0.037812637	0.037748044	0.049802514	0.020650029	0.029648775	0.036931437	0.039025201
Bpl_scaf_56904-7.14	0.014360351	0.020446646	0.019115562	0.021370287	0.020213121	0.017078342	0.016151434	0.036143844	0.016945073	0.016484097	0.017142069	0.021584409	0.015861031	0.023006932
Bpl_scaf_56904-7.17	0.017090078	0.007913256	0.01298018	0.014967756	0.024100566	0.020540803	0.012554857	0.03379682	0.008304926	0.011144627	0.024717759	0.011855063	0.023016242	0.048311935
Bpl_scaf_56904-7.22	0.494312328	0.355196259	0.570335847	0.414130449	0.465850891	0.655351696	0.414380073	0.522741219	0.314735615	0.356774686	0.292499894	0.354539053	0.577141176	0.568831216
Bpl_scaf_56904-8.13	0.023413543	0.052450925	0.024018822	0.026088272	0.031138156	0.023782659	0.022709535	0.033207093	0.036974046	0.024047193	0.014374689	0.01935513	0.007385645	0.018108615
Bpl_scaf_56904-8.14	0.498012514	0.97766558	0.649045348	0.527686187	0.521401472	0.503266011	0.471110032	0.543986961	0.512766118	0.575254765	0.648989378	0.506603098	0.556932683	0.462443277
Bpl_scaf_56904-9.23	0.455657846	0.240870851	0.314259285	0.41768886	0.255861727	0.239568647	0.225848082	0.241001331	0.214062934	0.369243266	0.306438326	0.597623957	0.332663189	0.303578978
Bpl_scaf_56904-9.26	0.507073115	0.540704808	0.450821828	0.512233346	0.378519658	0.49979889	0.316034727	0.410197106	0.529523091	0.576754261	0.560152113	0.428547019	0.417358735	0.427831337
Bpl_scaf_39824-0.5	0.028760529	0.038933641	0.017966869	0.027333743	0.036003273	0.028092798	0.041641469	0.028069053	0.064746682	0.041038723	0.017054741	0.028781733	0.017458047	0.002590322
Bpl_scaf_9678-0.6	0.099174987	0.073409079	0.060814259	0.126122265	0.070232483	0.055540769	0.047362122	0.044488922	0.035091546	0.029071363	0.044079449	0.079705581	0.033347323	0.065407635
Bpl_scaf_42865-0.12	0.033742243	0.030587483	0.015359383	0.044842431	0.02569344	0.029426244	0.009518007	0.009611553	0.011922724	0.017928239	0.008214601	0.012683248	0.009761652	0.007124324
Bpl_scaf_27307-1.10	0.009518655	0.031420503	0.014233479	0.017919848	0.011526237	0.021848631	0.035707277	0.018507233	0.029446951	0.01786581	0.008132841	0.027981291	0.039025184	0.009249759
Bpl_scaf_27307-5.5	0.046107918	0.029697364	0.035524734	0.058680723	0.043160725	0.038179113	0.03958485	0.032692932	0.017729693	0.030232988	0.074312223	0.058694261	0.045791523	0.067536131
Bpl_scaf_27307-7.11	0.037565403	0.048607723	0.025503602	0.04722047	0.043457213	0.039088541	0.025887951	0.015155711	0.025656365	0.053933491	0.045600562	0.055592081	0.069800425	0.025821415
Bpl_scaf_60194-1.31	0.028809805	0.006673624	0.012691545	0.016033931	0.036377217	0.041274892	0.02481511	0.021862433	0.016149315	0.016980892	0.026955652	0.021253208	0.04462267	0.04350359
Bpl_scaf_9003-0.22	0.170590484	0.090036877	0.150245986	0.093416482	0.167909908	0.15523318	0.132401279	0.167197834	0.066039584	0.187616557	0.554386876	0.139529725	0.157425538	0.200492271
Bpl_scaf_9003-0.9	0.160345684	0.066630214	0.103303685	0.052361877	0.180821216	0.173380401	0.209547044	0.085890896	0.214244762	0.054320949	0.071607158	0.059353055	0.119649971	0.14889468
Bpl_scaf_19361-0.2	0.137292085	0.257409234	0.238284283	0.122656993	0.176450197	0.177206333	0.183170239	0.399681246	0.216529606	0.282908985	0.340061123	0.215970096	0.206172377	0.103422892
Bpl_scaf_19361-10.18	0.030394339	0.035174898	0.029098524	0.04763547	0.028642304	0.028907978	0.041451642	0.011783265	0.019795799	0.040344719	0.018751385	0.099946406	0.032320645	0.01875608
Bpl_scaf_19361-10.2	0.024159349	0.030811833	0.058624556	0.015496774	0.041676243	0.015463232	0.157566593	0.035200098	0.025232803	0.0266188	0.026489889	0.05547009	0.034556632	0.016997339
Bpl_scaf_19361-11.15	0.04362299	0.06248729	0.055294767	0.024984205	0.049084067	0.065109313	0.021475205	0.064373407	0.068152287	0.031159142	0.019726464	0.035184455	0.05078883	0.07078602
Bpl_scaf_19361-11.7	0.059904588	0.055923735	0.070221653	0.052491071	0.07802255	0.118306551	0.059009405	0.042455623	0.071393658	0.029647976	0.117634081	0.047379766	0.037071133	0.080152464
Bpl_scaf_19361-7.22	0.016004659	0.02409171	0.023052963	0.038582983	0.027235919	0.024544642	0.030013056	0.018792521	0.019251401	0.013917061	0.012051409	0.017330341	0.016561947	0.032659982
Bpl_scaf_19361-9.11	0.034127646	0.023658519	0.017862683	0.036656902	0.023481254	0.028863061	0.029027005	0.03074025	0.040955124	0.026152419	0.053817859	0.032469063	0.024612842	0.015524302
Bpl_scaf_64207-0.2	0.019417674	0.037040684	0.020422214	0.018429873	0.005768956	0.013792806	0.016970802	0.020768071	0.015140128	0.012053462	0.016531841	0.015917098	0.010022831	0.011990319
Bpl_scaf_13059-0.5	0.045368745	0.045286106	0.066375852	0.04177126	0.04885311	0.058702419	0.070620864	0.06614445	0.061675792	0.051074873	0.036913782	0.04256613	0.08893653	0.070176624
Bpl_scaf_13059-1.12	0.040650644	0.065982639	0.057139328	0.06203294	0.05023404	0.061544072	0.033338832	0.073918316	0.040518695	0.030225203	0.060485922	0.086250302	0.060875273	0.062056496
Bpl_scaf_13059-1.13	0.047730589	0.024973448	0.027462953	0.024574292	0.037518195	0.0383956	0.021102544	0.022827029	0.026352607	0.01973999	0.032910406	0.045074128	0.051133532	0.050148604
Bpl_scaf_57424-0.7	0.127101335	0.058447395	0.076075082	0.045234199	0.311594551	0.254564779	0.225770606	0.054030147	0.14014314	0.057065802	0.050852074	0.050348855	0.182733359	0.254404356
Bpl_scaf_57424-1.12	0.194308829	0.203611927	0.195529292	0.302380968	0.175264223	0.152828168	0.193100419	0.206160317	0.289739567	0.16252526	0.201066487	0.225904733	0.271823174	0.196202653
Bpl_scaf_57424-1.24	0.084716297	0.027957954	0.048901688	0.019899639	0.157238157	0.15319144	0.156469317	0.032537697	0.101319576	0.042387032	0.03910198	0.022719177	0.063323804	0.143697798
Bpl_scaf_57424-1.26	0.078638517	0.023847746	0.030145935	0.02600812	0.135818101	0.136306799	0.111742989	0.02856401	0.023223426	0.034432225	0.035915559	0.019026599	0.078299375	0.10815277
Bpl_scaf_57424-1.9	0.012877594	0.012922806	0.024152022	0.005746121	0.014788224	0.021734175	0.012904449	0.011856885	0.005354074	0.00626524	0.018563896	0.004538214	0.025668116	0.00745163
Bpl_scaf_57424-3.8	0.03072438	0.027444477	0.061138458	0.079846476	0.030215884	0.033295759	0.027504269	0.073049569	0.038842112	0.035919917	0.070591749	0.020628732	0.036839658	0.035087709
Bpl_scaf_57424-4.7	0.005899895	0.007222283	0.037770935	0.003447813	0.007906244	0.007179835	0.012948345	0.012840925	0.011602082	0.002825768	0.003144563	0.006184711	0.018437071	0.014992469
Bpl_scaf_57424-5.29	0.092241353	0.087381536	0.343449115	0.074683227	0.120186933	0.098409469	0.12292211	0.150701581	0.116785905	0.13409564	0.275256334	0.060678427	0.239063096	0.107561996
Bpl_scaf_57424-6.1	0.241538248	0.342667205	0.442919238	0.300841567	0.130235767	0.129211125	1.007310285	0.207190391	0.093938347	0.179653171	0.212683818	0.152071602	0.21343172	0.077322557
Bpl_scaf_39560-0.14	0.136312053	0.095022109	0.069137207	0.127426933	0.120083971	0.086264305	0.097532044	0.06393034	0.11047583	0.120613226	0.083032033	0.107785781	0.05931859	0.073179677
Bpl_scaf_55342-0.9	0.620822784	0.47110765	0.391283441	0.494186813	0.862529861	1.108839802	0.661582708	0.388939966	0.667374867	0.618439886	0.606361992	0.330976446	0.882153902	0.747860621
Bpl_scaf_49017-0.19	0.009305652	0.011393441	0.007702685	0.016868677	0.011547112	0.006339974	0.016627491	0.005150876	0.008657625	0.015169314	0.011781293	0.019642104	0.018965448	0.013941567
Bpl_scaf_49017-4.20	0.0430717	0.066201315	0.061251387	0.100651745	0.014245239	0.021810106	0.022774028	0.046435232	0.032315308	0.040678656	0.033555938	0.02988963	0.03823812	0.018032894
Bpl_scaf_38274-0.6	0.067024898	0.047046577	0.039208825	0.093890813	0.053372021	0.037507951	0.040702917	0.113263266	0.061158158	0.095899658	0.079359877	0.136095693	0.021558533	0.076733781
Bpl_scaf_6900-0.14	0.047319754	0.028659054	0.047188936	0.032092102	0.03204532	0.033882029	0.033543253	0.132571436	0.104843761	0.066261396	0.064996895	0.045455744	0.036317797	0.040393102
Bpl_scaf_33028-0.7	0.367610733	0.257317597	0.432246327	0.182470836	0.161396716	0.358229789	0.193202714	1.152672016	0.252911353	0.3891491	5.675608207	0.118279457	0.188069978	-0.00060458
Bpl_scaf_33028-1.7	1.868135021	1.317305362	1.751336363	1.26979898	1.632613287	1.324047229	1.6462696	1.33517176	1.210139557	1.510692744	1.101170715	2.920874126	1.499402192	1.68632555
Bpl_scaf_33028-2.3	0.064003382	0.044803012	0.037584546	0.060016971	0.04088916	0.041532111	0.027314246	0.029266587	0.042061895	0.045470904	0.033006429	0.064787865	0.040751389	0.056150256
Bpl_scaf_33028-3.12	0.039377441	0.069370063	0.065302914	0.040438102	0.078084845	0.18458195	0.045474327	0.052978452	0.021296785	0.048318099	0.083307629	0.069653177	0.171091665	0.063128253
Bpl_scaf_33028-4.10	0.03141581	0.055061242	0.029651845	0.020023946	0.030160889	0.028561471	0.035323815	0.047314788	0.04143161	0.019866192	0.02816466	0.054705284	0.039164362	0.024189364
Bpl_scaf_63013-1.18	0.043273865	0.036677259	0.08467217	0.024386348	0.024007357	0.039891223	0.039371951	0.156331418	0.042561644	0.062154334	0.78188223	0.018401835	0.033107452	0.060089595
Bpl_scaf_46313-0.7	0.019331301	0.0155794	0.012891573	0.017217202	0.030580946	0.015566707	0.020460493	0.024532169	0.008761343	0.013134608	0.012820716	0.031806524	0.021971418	0.020747322
Bpl_scaf_4947-1.6	2.115683918	3.063724467	3.651681858	1.457002581	1.982843604	2.233572973	2.256238564	3.165094736	1.983069767	2.293845019	2.055620591	1.778256935	2.963512381	2.224097186
Bpl_scaf_4947-10.10	0.331355374	0.143691814	0.190649736	0.116020752	1.196057306	0.769835315	2.386623799	0.197198818	0.265544934	0.119954426	0.099606343	0.134427846	0.327669732	0.726369486
Bpl_scaf_4947-10.9	0.062893814	0.104407611	0.084277824	0.089159195	0.074040147	0.051611809	0.076466191	0.16803893	0.069893484	0.057063024	0.036980036	0.057804624	0.057097632	0.062205528
Bpl_scaf_4947-11.15	0.55170135	0.756066858	0.551053732	0.42996843	0.402112062	0.476120668	0.422488076	0.529706395	0.732435753	0.432248065	0.491283945	0.548095021	0.503863658	0.352366662
Bpl_scaf_4947-11.17	0.73016164	0.228608097	0.466600486	0.226175423	1.41332803	2.045824333	1.011450808	0.347475237	0.654352447	0.360367154	0.329751393	0.186114463	0.702336431	1.345498691
Bpl_scaf_4947-11.19	0.021160601	0.026066048	0.019223904	0.024352755	0.023623592	0.023372388	0.0224716	0.005187267	0.017488937	0.01036957	0.011727281	0.02536959	0.025194784	0.031365793
Bpl_scaf_4947-11.21	0.143365955	0.111394765	0.110735299	0.155964632	0.123401932	0.116090324	0.121282443	0.14985	0.171811468	0.091091422	0.100654339	0.193454706	0.081275055	0.10622959
Bpl_scaf_4947-2.10	0.019246826	0.028982574	0.018340438	0.018731998	0.018229966	0.021460844	0.020988563	0.029783706	0.028005177	0.025981345	0.019564149	0.01892482	0.019110828	0.034721117
Bpl_scaf_4947-2.17	0.964910506	0.497305667	0.466346275	1.628587268	0.912924189	0.649357732	0.855122829	0.44240694	0.721206834	0.747173125	0.530218061	0.504923875	0.734454424	0.69963943
Bpl_scaf_4947-3.2	0.048856888	0.033829554	0.048283543	0.04339865	0.051636352	0.049600064	0.03369508	0.042396845	0.046847608	0.034164683	0.054923001	0.057203942	0.051177565	0.065837169
Bpl_scaf_4947-4.12	0.004648955	0.004693259	0.003482865	0.007445261	0.00636186	0.006215717	0.023789333	0.000430992	0.003637004	0.003671666	0.001168537	0.013169162	0.019027775	0.003300059
Bpl_scaf_4947-4.23	0.063193752	0.049417807	0.08620273	0.064201226	0.06420212	0.07051024	0.103363659	0.112782455	0.197264707	0.095157618	0.074370857	0.048918737	0.109367097	0.097423576
Bpl_scaf_4947-6.3	0.030788171	0.038801538	0.025175405	0.037777484	0.025573899	0.028358934	0.02974373	0.023252445	0.006651114	0.035264921	0.025775208	0.041426154	0.026623027	0.026326577
Bpl_scaf_4947-8.6	0.012360314	0.01393601	0.010903445	0.010575455	0.014205474	0.007924241	0.009501055	0.010759891	0.00569635	0.003821699	0.004551174	0.010192219	0.00682963	0.032601831
Bpl_scaf_4947-8.8	0.084199201	0.10622073	0.094108744	0.085358324	0.065896544	0.064783495	0.104090486	0.079957855	0.119179232	0.086157003	0.141226719	0.079168026	0.09335048	0.019633351
Bpl_scaf_4947-9.7	0.384749417	0.223101978	0.147724119	0.438991734	0.196108457	0.148683587	0.257890029	0.206256455	0.283102405	0.258530877	0.43792036	0.161876204	0.26747724	0.14003207
Bpl_scaf_25712-1.22	0.205490963	0.15460596	0.203382398	0.156977116	0.211491723	0.188434011	0.145404643	0.172236366	0.16034005	0.189669909	0.206910048	0.278304303	0.146620835	0.164260327
Bpl_scaf_56732-0.16	0.132355674	0.027323894	0.065716963	0.02556544	0.271062782	0.052322799	0.073014168	0.036508266	0.105834614	0.044178688	0.048433074	0.031475951	0.101165534	0.57699578
Bpl_scaf_28185-3.10	0.197629393	0.160540442	0.09650801	0.101129159	0.166129945	0.071098413	0.165508062	0.099312906	0.04514915	0.08304328	0.053541532	0.087093714	0.109969763	0.049084006
Bpl_scaf_28185-4.7	0.0044662	0.008187972	0.010804022	0.002164779	0.008665108	0.01153685	0.004050271	0.015570857	0.002603887	0.003774546	0.001299355	0.00313235	0.016810244	-0.000143351
Bpl_scaf_19909-1.11	0.282095483	0.245752861	0.648954308	0.216881502	0.240696746	0.301812361	0.253139714	0.538480937	0.197006706	0.27491557	2.869812147	0.249473253	0.529072449	0.243117906
Bpl_scaf_19909-1.18	0.159546594	0.138877781	0.153665759	0.187180545	0.101813521	0.102213552	0.155347003	0.11563721	0.153142976	0.11935791	0.212430469	0.144376136	0.096746569	0.084178985
Bpl_scaf_19909-1.19	0.19304215	0.163701622	0.258038158	0.143506024	0.215390147	0.279807803	0.188379327	0.217049991	0.173819385	0.182011993	0.103876318	0.220219304	0.193119051	0.233098781
Bpl_scaf_19909-1.28	0.089521939	0.108919398	0.084297414	0.077826371	0.0689535	0.073139089	0.07309521	0.096314473	0.08255516	0.088157598	0.14982121	0.073238719	0.092220778	0.03819946
Bpl_scaf_49856-0.2	0.247261232	0.27950422	0.533118573	0.262913839	0.171022893	0.280843789	2.14250058	1.238597983	0.306569648	0.657123607	1.055850931	0.239431614	0.631052199	0.144603416
Bpl_scaf_44642-2.8	0.036828592	0.032048001	0.117255056	0.034702417	0.038795897	0.031223895	0.038589791	0.054921526	0.032541326	0.043203027	0.40466219	0.032548954	0.092590523	0.03815515
Bpl_scaf_44642-3.11	0.135686282	0.257678762	0.199161452	0.185597838	0.107131803	0.113796914	0.106761906	0.173450334	0.17454158	0.180764358	0.219990889	0.116420791	0.166876594	0.10377472
Bpl_scaf_44642-3.12	0.009885885	0.011478919	0.035981881	0.003025098	0.006917852	0.008384268	0.011134058	0.01155078	-0.009928901	0.008240429	0.105667241	0.005077833	0.024843935	0.009444392
Bpl_scaf_27756-0.4	0.028531443	0.037168095	0.042158976	0.016212453	0.145234042	0.021293114	0.034701929	0.053830102	0.009321879	0.019383739	0.018019743	0.033369162	0.024017613	0.045956998
Bpl_scaf_22631-0.3	0.074908445	0.037390223	0.026315208	0.098343751	0.063767254	0.044042946	0.023019704	0.027174867	0.035601785	0.063603287	0.020913782	0.081638071	0.027367758	0.069543879
Bpl_scaf_22631-2.14	0.020954373	0.013971891	0.019033879	0.011488014	0.037558448	0.028362887	0.033312349	0.013228774	0.03037795	0.01466307	0.002184455	0.018585523	0.033291215	0.045985094
Bpl_scaf_22631-2.15	0.022046698	0.036827952	0.026314712	0.023091398	0.020715911	0.025183852	0.018981313	0.041414758	0.006768833	0.004699205	0.015726122	0.012438381	0.043481772	0.014411892
Bpl_scaf_22631-2.16	0.05478546	0.068156747	0.223642596	0.040974083	0.0438063	0.046526116	0.054777591	0.104497315	0.086309304	0.08259477	0.084744667	0.027359975	0.13628383	0.046655425
Bpl_scaf_22631-3.15	0.156683821	0.038382714	0.07634136	0.04047762	0.223496878	0.171346359	0.283234444	0.055447272	0.195001038	0.042317186	0.033478428	0.032125533	0.204876906	0.174070496
Bpl_scaf_22631-4.10	0.153439541	0.191792615	0.199496378	0.163451199	0.355810883	0.324149083	0.211599746	0.218407729	0.265598694	0.172940979	0.107139196	0.171239202	0.209641785	0.237109993
Bpl_scaf_10588-0.1	0.020208808	0.013096848	0.011047471	0.0210552	0.01079449	0.01325706	0.01330723	0.003085399	0.011856281	0.008924657	0.008481541	0.037055353	0.018430286	0.011771393
Bpl_scaf_10588-3.11	0.060509675	0.075329343	0.067997899	0.069677987	0.057517907	0.050025951	0.049172852	0.054730911	0.033069564	0.052570338	0.0505332	0.062246968	0.070926768	0.022155578
Bpl_scaf_10588-3.9	0.036358434	0.046401729	0.033159687	0.041818597	0.026839886	0.02496477	0.029927857	0.026389766	0.035338397	0.038400214	-0.00149677	0.048653986	0.019986826	0.037166397
Bpl_scaf_10588-4.10	3.138364002	5.162027176	5.459049315	2.161662601	2.846268056	2.794136866	2.732552997	4.276198724	3.124378141	3.348375517	2.986901806	2.374613076	4.231693112	3.090758597
Bpl_scaf_31620-0.22	0.125265865	0.107838079	0.044313169	0.153783769	0.029993638	0.030376717	0.046184169	0.063903618	0.071049383	0.177551008	0.106382282	0.075431556	0.049384573	0.005257695
Bpl_scaf_31620-0.32	0.518631909	0.455530768	0.170351246	0.533214232	0.206649531	0.170139263	0.151422227	0.211493821	0.289224333	0.831786371	0.508543179	0.448216046	0.3062648	0.15032898
Bpl_scaf_31620-1.9	0.1358624	0.141655757	0.07900731	0.185005195	0.131209454	0.106075301	0.095140963	0.095430591	0.100175408	0.105470171	0.11078322	0.30726926	0.117248847	0.118082672
Bpl_scaf_9423-0.9	0.045694232	0.030406951	0.019581236	0.046546074	0.032605396	0.031752242	0.043747895	0.034887279	0.021655746	0.041661022	0.021749532	0.046239915	0.021612406	0.020557858
Bpl_scaf_46836-0.13	0.024262229	0.175324287	0.039778107	0.019575395	0.02788137	0.024109712	0.027918853	0.026305635	0.037014254	0.031674004	0.037170587	0.02294704	0.020753598	0.013485241
Bpl_scaf_46836-1.10	0.045754063	0.053721313	0.04048433	0.06973407	0.045185523	0.046621334	0.058125578	0.038587145	0.039234351	0.059094838	0.044256611	0.060594526	0.042038627	0.059599099
Bpl_scaf_46836-1.11	0.046357599	0.025954437	0.021809763	0.032155013	0.055033863	0.041944991	0.022675513	0.040621839	0.030215347	0.033225842	0.023242522	0.063153984	0.059750961	0.083206678
Bpl_scaf_4608-0.7	0.145093749	0.149110085	0.159812756	0.276542224	0.102545156	0.099405342	0.121923366	0.124324381	0.123345222	0.123837631	0.130315664	0.147617092	0.107249026	0.069084462
Bpl_scaf_19638-5.1	0.861509832	1.540198712	1.601336637	0.723560922	0.920833502	0.935307745	1.041912049	1.577961374	1.024561546	0.901900427	1.309639196	0.709841585	1.585533313	1.065636498
Bpl_scaf_12237-0.5	0.014780929	0.011190509	0.017080639	0.026643147	0.008278668	0.015290277	0.018562906	0.020844841	0.0088073	0.013260719	0.003971532	0.014085667	0.027143979	0.016765664
Bpl_scaf_48769-0.5	2.661934049	3.375817301	2.546145926	3.134790408	2.057569696	2.027041007	2.715164623	1.988683242	2.814065683	2.604622941	2.578516221	2.591657072	3.101608783	2.233979232
Bpl_scaf_48769-0.6	0.061064723	0.069177392	0.054152105	0.07008201	0.048702426	0.042340147	0.049209977	0.045633107	0.04252458	0.05776875	0.085054813	0.050612299	0.028921369	0.058856174
Bpl_scaf_2518-0.1	0.392047938	0.500373636	0.738507673	0.451039322	0.344560833	0.337889466	0.308902137	0.752364155	0.454521534	0.441588002	0.360277233	0.223323388	0.750212997	0.386828949
Bpl_scaf_13775-0.7	0.011069423	0.006146312	0.005693437	0.009302699	0.01024812	0.01053098	0.014515498	0.002475716	0.001986388	0.003415182	0.00867302	0.02646443	0.010022021	0.015472203
Bpl_scaf_13775-1.19	0.889760264	0.99277967	0.578726182	1.032135496	0.681101021	0.62253694	0.757112395	0.473391724	0.756354827	1.008926455	0.874205455	0.923278981	0.70394347	0.644169935
Bpl_scaf_13775-1.29	0.193338382	0.147176443	0.129032084	0.177843813	0.126701009	0.124271681	0.122647838	0.150319791	0.191010938	0.103253445	0.233379084	0.339155351	0.106720947	0.096578348
Bpl_scaf_13775-1.30	0.113075787	0.076778854	0.061500687	0.130733506	0.074907323	0.0821726	0.086356288	0.065976855	0.071211781	0.068831414	0.101205071	0.230654431	0.047761024	0.079548149
Bpl_scaf_13775-1.31	0.142516566	0.092118257	0.076906408	0.096964467	0.090512147	0.104403272	0.110844311	0.084268506	0.127810476	0.075845578	0.058237365	0.228708576	0.14392642	0.097924599
Bpl_scaf_13775-1.32	0.191355632	0.235204706	0.239154335	0.129752643	0.168267555	0.181569408	0.12834797	0.142501804	0.152306101	0.240819926	0.178192925	0.118208559	0.233857897	0.153738811
Bpl_scaf_58780-0.9	0.013824726	0.023692198	0.015245142	0.020714773	0.012364474	0.01108727	0.018581559	0.004538251	0.01303153	0.007678107	0.003063732	0.020349436	0.011136811	0.015790581
Bpl_scaf_15034-2.16	0.0309828	0.039698264	0.086788068	0.031840278	0.069908784	0.050823296	0.042951469	0.064116989	0.054460412	0.034776622	0.069297785	0.053824451	0.055374727	0.099538917
Bpl_scaf_15034-6.0	0.030483146	0.0347682	0.03743375	0.015770404	0.037880685	0.035274856	0.035082844	0.049149386	0.051699425	0.044661533	0.031554377	0.023691588	0.020297839	0.029850217
Bpl_scaf_15034-6.47	0.048099555	0.074033494	0.065820471	0.058794209	0.055444044	0.057556418	0.060398774	0.065647574	0.054633844	0.041718403	0.044218105	0.045103766	0.083193169	0.081198178
Bpl_scaf_15034-6.51	0.063375808	0.048248972	0.085467987	0.09886551	0.064241667	0.050642741	0.059045963	0.084922194	0.049978241	0.065879906	0.055986269	0.080737658	0.068628369	0.099089182
Bpl_scaf_1894-1.44	0.371338448	0.214981607	0.185253607	0.361622453	0.269585794	0.23106683	0.203973163	0.172939941	0.21527212	0.203116553	0.230704016	0.492764439	0.243767922	0.35398648
Bpl_scaf_1894-1.45	3.333317905	2.106519863	1.615379992	2.835374825	2.681700139	2.506932108	1.756093876	1.67626602	2.202903118	2.34757711	1.61171102	4.920915733	2.347131148	3.756147222
Bpl_scaf_28009-0.14	0.048649007	0.031020027	0.083879387	0.031226023	0.179302404	0.190345253	0.03715796	0.0440649	0.101127344	0.038351692	0.020503084	0.037924508	0.08326705	0.209513664
Bpl_scaf_38134-1.2	0.002770268	0.001163098	0.017538594	0.002055993	0.001568565	0.003983618	0.004203885	0.006054924	0.001999467	0.00296527	0.001904326	0.00303897	0.002588512	0.009824289
Bpl_scaf_38134-2.6	0.025752484	0.011691772	0.015146839	0.012940597	0.045073145	0.067383289	0.032376105	0.011110447	0.0113692	0.009091731	0.00940559	0.008050266	0.035985717	0.033894156
Bpl_scaf_38134-4.5	0.01163438	0.05769907	0.028818958	0.012424213	0.014603636	0.017802842	0.011338594	0.035893576	0.011968088	0.020562958	0.027683782	0.020467758	0.051176232	0.023031934
Bpl_scaf_38134-5.9	0.101606817	0.080471654	0.141630939	0.68494194	0.056994598	0.056798901	0.080026099	0.121998384	0.072692405	0.123284277	0.115283977	0.053614934	0.077854397	0.064050928
Bpl_scaf_38134-7.7	0.041770123	0.022145788	0.011612171	0.081368002	0.017467748	0.015612006	0.017652749	-0.009507911	0.023275804	0.001409397	0.047303425	0.011384656	0.018216922	0.021267868
Bpl_scaf_38134-8.8	0.288162448	0.526141716	0.204996795	0.378126395	0.228822595	0.270568568	0.223968298	0.240713644	0.328228408	0.238072811	0.316625408	0.271668807	0.281346613	0.244761822
Bpl_scaf_38134-8.9	0.089121309	0.033647514	0.04899746	0.022820744	0.110694512	0.099361971	0.148683279	0.024904759	0.085092192	0.041475209	0.069329227	0.03425048	0.09821892	0.162390375
Bpl_scaf_38134-9.0	0.039243208	0.038214958	0.053239378	0.030153265	0.050949848	0.051063901	0.036212551	0.058706254	0.040221604	0.039414161	0.031502062	0.04223013	0.096992816	0.035040001
Bpl_scaf_38134-9.14	0.092508641	0.0948031	0.190100626	0.057390588	0.051351694	0.057313806	0.153115372	0.089102579	0.062749899	0.055524417	0.02442769	0.03239633	0.097859584	0.092976571
Bpl_scaf_40982-1.20	0.088342107	0.076759529	0.057204441	0.100160771	0.08071275	0.071741252	0.083349032	0.09840993	0.066734952	0.113615934	0.051773742	0.102412581	0.111632391	0.055087769
Bpl_scaf_40982-1.21	0.122715	0.110259056	0.069015006	0.100017298	0.102272102	0.064779091	0.055642907	0.118824726	0.110066951	0.115210731	0.160972804	0.129164364	0.105482209	0.03214549
Bpl_scaf_40982-1.22	0.06206334	0.041686188	0.033389334	0.043954835	0.036141809	0.025324731	0.043083401	0.052612649	0.018978847	0.045087158	0.066568007	0.101959344	0.028387755	0.048356471
Bpl_scaf_17050-0.3	0.326351968	0.285541773	0.210135043	0.354950427	0.217352547	0.175285734	0.231127177	0.542686414	0.377373408	0.479781998	0.250353647	0.297605507	0.20560952	0.257683527
Bpl_scaf_38390-2.20	0.0056972	0.014873018	0.013034222	0.006958324	0.016662404	0.01187383	0.220996668	0.012419524	0.009730181	0.009706981	0.00667545	0.01781792	-0.003102111	0.275626415
Bpl_scaf_38390-2.21	0.008457564	0.005276048	0.024309315	0.005414678	0.007143311	0.008862563	0.101705176	0.006915456	0.009274204	0.008637271	0.006807997	0.006104332	0.005421021	0.034651703
Bpl_scaf_38390-2.24	0.01710204	0.014213525	0.021106839	0.028348314	0.034105788	0.018308668	0.009683076	0.021637279	0.009130883	0.009256451	0.007077284	0.020322006	0.012212073	0.030435411
Bpl_scaf_38390-3.6	0.018428678	0.013283971	0.009496006	0.022226818	0.01176572	0.010426942	0.011617978	0.015932785	0.013753977	0.010536625	-0.006311403	0.025697291	0.01173139	0.026579173
Bpl_scaf_38390-4.14	0.02688291	0.053033179	0.035691731	0.029859007	0.042041907	0.045660573	0.031319404	0.050779415	0.049932506	0.040139665	0.051438958	0.022259344	0.038773293	0.083945544
Bpl_scaf_38390-4.27	0.394526849	0.683444899	0.399053164	0.347603962	0.329686665	0.361132582	0.465027216	0.414537608	0.464744779	0.519069547	0.405217857	0.470552669	0.462321412	0.305463069
Bpl_scaf_14671-0.43	0.014890878	0.020271795	0.013527054	0.01658558	0.011467836	0.014501612	0.013327198	0.020515118	0.003963084	0.011760596	0.003113279	0.013054272	0.042728674	0.0109192
Bpl_scaf_35206-3.8	0.090005011	0.137619478	0.044581819	0.105414007	0.048070439	0.051694542	0.052203925	0.046329661	0.080413408	0.096333953	0.040918526	0.129424677	0.119788004	0.02957167
Bpl_scaf_35206-3.9	0.053480297	0.041529389	0.051724633	0.03590017	0.051346805	0.034877961	0.04496209	0.068314675	0.053206764	0.044063278	0.029432193	0.064470392	0.053846553	0.067159086
Bpl_scaf_35206-5.16	0.107330742	0.056464928	0.04495295	0.029120221	0.487746675	0.414363316	0.100584141	0.051597441	0.06681134	0.078922198	0.027057152	0.066445021	0.079212998	0.147336677
Bpl_scaf_35206-6.7	0.015435871	0.009385213	0.019576096	0.007566691	0.01464723	0.016673587	0.017777045	0.010007529	0.005805413	0.004835053	0.01016208	0.013647501	0.018168752	0.015520127
Bpl_scaf_35206-7.10	0.160735289	0.041128874	0.055435447	0.044798752	0.145780201	0.036440926	0.30991374	0.036946756	0.079878914	0.083207954	0.052197739	0.040149921	0.078564594	0.774037222
Bpl_scaf_35206-7.12	0.1425672	0.152154287	0.138343542	0.113702533	0.141634375	0.127404595	0.099443711	0.185005136	0.15516814	0.1240162	0.094220897	0.128279403	0.098641484	0.094914456
Bpl_scaf_23410-0.25	0.029376016	0.013106021	0.014192058	0.009316182	0.168061407	0.086880599	0.049787303	0.00420099	0.021272569	0.021498223	0.004673045	0.012141328	0.075508674	0.068973417
Bpl_scaf_27272-1.3	0.23365627	0.187521129	0.182014011	0.172948411	0.193598766	0.15866326	0.093709303	0.168122808	0.276282846	0.269593932	0.130029064	0.225598444	0.151454114	0.195874661
Bpl_scaf_5538-1.2	0.106903886	0.079282719	0.068013963	0.145700309	0.10684917	0.116726113	0.135869653	0.094825885	0.05364653	0.084214576	0.067334321	0.166111795	0.183948104	0.069046031
Bpl_scaf_5538-16.25	0.036387266	0.04461294	0.020086318	0.04404929	0.021069569	0.019098445	0.033374573	0.019135699	0.031643973	0.035470566	0.035995983	0.033828703	0.012613746	0.027857913
Bpl_scaf_5538-17.6	0.52538923	0.784906701	0.393912672	0.546030393	0.445111861	0.389368551	0.481800269	0.3532371	0.550436768	0.717595549	0.465293558	0.433400291	0.393637504	0.305827271
Bpl_scaf_5538-18.5	0.23127388	0.274141549	0.171286218	0.229055096	0.191287455	0.1525146	0.244512908	0.154531821	0.22470633	0.204469353	0.22078062	0.177592255	0.150505746	0.188356478
Bpl_scaf_5538-19.6	0.015001103	0.023167772	0.02775063	0.010643916	0.033225816	0.120307035	0.259893349	0.03240812	0.060983579	0.034395686	0.02639897	0.113458451	0.10360646	0.022229156
Bpl_scaf_5538-2.8	0.065774687	0.060118784	0.056567519	0.109363782	0.109224134	0.058813476	0.066377576	0.060207598	0.188116555	0.07122789	0.17298264	0.063397514	0.080113955	0.057735037
Bpl_scaf_5538-22.3	0.018566135	0.01224423	0.010958758	0.020619946	0.025121523	0.020044092	0.015090692	0.014928651	0.019011407	0.022079606	0.014029332	0.02538656	0.012287689	0.012275312
Bpl_scaf_5538-25.40	0.061481147	0.046758607	0.025932383	0.047407566	0.093026957	0.070946658	0.05237744	0.02192165	0.083075357	0.043891927	0.015027247	0.031045166	0.02173973	0.100849668
Bpl_scaf_5538-26.16	0.148749	0.196010574	0.168758971	0.234884651	0.194518264	0.253947972	0.135740763	0.114602207	0.130621915	0.126700966	0.165951702	0.19734242	0.163880076	0.207349932
Bpl_scaf_5538-26.6	0.206553183	0.287040829	0.196683848	0.196819144	0.187822934	0.16465215	0.169663745	0.145885309	0.158855297	0.180019434	0.145697186	0.209179327	0.175676163	0.297357958
Bpl_scaf_5538-3.16	0.065998439	0.025663998	0.034369985	0.082637692	0.055329263	0.054282363	0.042298143	0.041800541	0.039978887	0.056271095	0.081347147	0.073745071	0.02836421	0.071376517
Bpl_scaf_5538-4.10	1.64088398	1.743759874	2.87630879	1.402401147	2.631273612	1.75637902	2.849351327	1.658243999	1.17691262	1.456141381	1.070169794	2.474443534	2.132339237	2.865517965
Bpl_scaf_5538-5.4	1.509498136	2.803279964	2.8346773	1.149316241	1.620671207	1.585401677	1.5311232	2.159314977	1.771315416	1.404950507	1.435897845	1.522823589	1.790110544	1.537162266
Bpl_scaf_5538-6.8	0.09751731	0.098374449	0.078339921	0.119071066	0.109151458	0.082727029	0.096573173	0.078285414	0.166985876	0.156287047	0.176531829	0.137271295	0.031355652	0.062976513
Bpl_scaf_41157-3.14	0.046811864	0.062745296	0.039514468	0.074087195	0.022459291	0.040166082	0.017630887	0.018144089	0.026299404	0.080704961	0.033543997	0.02692008	0.027768686	0.016774079
Bpl_scaf_41157-3.5	0.091227761	0.038554956	0.037981245	0.026138243	0.051516439	0.030397566	0.034254807	0.018893802	0.020925371	0.071451431	0.012582801	0.012763666	0.05057505	0.045579779
Bpl_scaf_39615-1.22	0.201529974	0.14891017	0.142505798	0.181640907	0.160476174	0.14231862	0.163783967	0.194908999	0.185754726	0.276155747	0.129966853	0.17721308	0.132273368	0.172292969
Bpl_scaf_39615-1.23	0.169304264	0.160198588	0.459117931	0.752755618	0.194247386	0.229754548	0.234505568	0.397678575	0.215345723	0.220339312	0.241653286	0.158647454	0.322419078	0.234530977
Bpl_scaf_30969-0.4	0.002812094	0.006751575	0.005291065	0.00173284	0.003687484	0.007756154	0.005142319	0.002505119	0.002677501	0.001861895	0.006554768	0.001629009	0.007412594	0.000749907
Bpl_scaf_30969-1.5	0.101407239	0.092627277	0.097712234	0.205837871	0.074643807	0.060730307	0.087597465	0.078212185	0.123186691	0.119775296	0.063714673	0.051872718	0.096189198	0.104055582
Bpl_scaf_30969-1.6	0.052363353	0.065256291	0.062183514	0.026985678	0.051763117	0.055006087	0.043847416	0.034796008	0.036175742	0.03444686	0.025966332	0.047948665	0.033608952	0.029666638
Bpl_scaf_30969-2.8	0.066096925	0.059058373	0.0341543	0.042413193	0.096424456	0.096753611	0.091982323	0.026786016	0.090757308	0.056144544	0.054076829	0.024347123	0.099206311	0.110541677
Bpl_scaf_34514-1.8	0.194048241	0.092700084	0.057179145	0.157883033	0.117291116	0.05024564	0.092437909	0.075370598	0.059219402	0.104879581	0.071652083	0.233344224	0.097701365	0.060025101
Bpl_scaf_3476-0.17	0.104520615	0.049633173	0.051348713	0.056639543	0.095819453	0.076020361	0.048907496	0.062733241	0.087261455	0.049729917	0.071903085	0.119920108	0.042112875	0.128560397
Bpl_scaf_3476-0.21	0.264811633	0.154882208	0.124687166	0.238900896	0.21230327	0.149140466	0.121427405	0.109688807	0.209205305	0.21732878	0.121273649	0.256066973	0.141050593	0.208822288
Bpl_scaf_3476-1.33	0.068343785	0.086577808	0.063218786	0.110504343	0.069490705	0.043310976	0.042194759	0.059308734	0.062129491	0.078512867	0.019556754	0.037709446	0.08675563	0.053487954
Bpl_scaf_52705-0.4	0.019540783	0.020555072	0.019985541	0.017686007	0.007598467	0.006323575	0.004566819	0.010772191	0.012310319	0.008668221	0.02362687	0.029379757	0.020844112	0.015813012
Bpl_scaf_28660-4.28	0.109977662	0.025326799	0.069954376	0.02492018	0.214976556	0.275299577	0.209361636	0.052316663	0.070019207	0.053172375	0.034601165	0.016999718	0.138115189	0.264309494
Bpl_scaf_28660-4.8	0.086975486	0.109513201	0.133780669	0.077670552	0.126260636	0.093602561	0.052419418	0.099093779	0.102855536	0.064096893	0.070678691	0.081518669	0.094527217	0.093453507
Bpl_scaf_28660-7.32	0.071642413	0.063255355	0.056495325	0.029092367	0.079051377	0.032583068	0.083955431	0.042956361	0.012007915	0.035829015	0.025223283	0.10722665	0.027736036	0.044189359
Bpl_scaf_28660-7.37	0.364032534	0.12333034	0.22529735	0.093072205	0.967176072	0.851966135	0.606229528	0.152455209	0.466656166	0.139350566	0.125666785	0.059936058	0.423115809	0.829599935
Bpl_scaf_26009-2.27	0.102385838	0.064880889	0.069487117	0.077463469	0.106931734	0.082000894	0.092622253	0.093071381	0.102372189	0.123061132	0.107799686	0.082959276	0.096963324	0.07384872
Bpl_scaf_26009-4.10	0.066887919	0.066369027	0.063113622	0.125347157	0.050664114	0.054608626	0.078099669	0.078109549	0.0932879	0.040101343	0.074231371	0.067568306	0.056988577	0.053490819
Bpl_scaf_26009-4.7	0.044530519	0.028420596	0.017166087	0.008372501	0.031809179	0.025084654	0.028907983	0.029108523	0.009937439	0.045310608	0.025485457	0.034379447	0.034220917	0.033551118
Bpl_scaf_26009-4.8	0.71827517	0.714151914	0.408460745	0.800450703	0.595580538	0.589021517	0.810724541	0.470532126	0.74336032	0.79390271	1.083357409	0.866472301	0.475060744	0.575707817
Bpl_scaf_27524-0.2	0.024246453	0.025037084	0.053058426	0.025230182	0.015495541	0.019843099	0.022195945	0.020638637	0.033234411	0.017776581	0.022686038	0.092981985	0.032482303	0.015655756
Bpl_scaf_20595-1.18	0.017131086	0.028570982	0.021727146	0.018443156	0.0116618	0.008112074	0.015399806	0.024644338	0.019790791	0.028026233	0.022788325	0.037409401	0.013125547	0.047600898
Bpl_scaf_20595-1.20	0.029219567	0.026731534	0.013362048	0.028743528	0.02122002	0.034126871	0.014040009	0.025967776	0.014866777	0.033623238	0.020572211	0.038950589	0.014077214	-0.004593673
Bpl_scaf_20595-1.22	0.0827453	0.122126153	0.064115454	0.128227276	0.080635512	0.058248807	0.13361097	0.114787686	0.198059878	0.17850842	0.201281581	0.091545993	0.055642616	0.07412951
Bpl_scaf_20595-1.34	0.076579481	0.078896908	0.107340954	0.083385953	0.074422235	0.084988573	0.066474596	0.100259337	0.066111575	0.082083145	0.074165837	0.101196814	0.064594878	0.117802513
Bpl_scaf_27230-0.8	0.188852999	0.411861332	0.235123018	0.128940976	0.11786416	0.107775598	0.223825123	0.189416909	0.268737586	0.273473674	0.242262179	0.157052303	0.192539332	0.10332365
Bpl_scaf_38322-0.0	0.056519156	0.036660212	0.047885635	0.038091986	0.076379883	0.033677363	0.043030068	0.028652581	0.033108173	0.048418468	0.032020642	0.079027759	0.062432553	0.0501611
Bpl_scaf_56891-1.8	0.122263496	0.112772021	0.599647811	0.11653792	0.102360057	0.158690508	0.1139021	0.250351054	0.111352908	0.118997163	0.08703046	0.096878608	0.15709839	0.131668007
Bpl_scaf_56891-2.13	0.068586431	0.073769803	0.072111365	0.072041405	0.068345556	0.055639238	0.082754331	0.067755757	0.060950272	0.064826859	0.044340112	0.078573886	0.03778419	0.041272257
Bpl_scaf_13991-0.9	0.019663082	0.016898939	0.009728043	0.006274968	0.18034698	0.014401071	0.024854732	0.022868218	0.019316703	0.010256389	0.023613753	0.017448911	0.017425759	0.023779113
Bpl_scaf_48161-1.16	0.10211489	0.099465003	0.07487186	0.052009687	0.106996641	0.120074104	0.14763077	0.042664063	0.056352619	0.081307384	0.012483914	0.266324057	0.107998445	0.090909006
Bpl_scaf_48161-1.43	0.081463987	0.098295299	0.084915315	0.099097016	0.065306217	0.058050531	0.077438952	0.049559058	0.070419181	0.096083496	0.079879744	0.038037699	0.076115918	0.073074083
Bpl_scaf_48161-2.24	0.543647165	1.100362893	0.490155674	0.589803356	0.321615363	0.340636594	0.397510436	0.435349958	0.553059586	0.574693105	0.611421258	0.447696967	0.295978908	0.373322819
Bpl_scaf_30377-0.5	0.150186702	0.240060984	0.110364404	0.208518656	0.114942061	0.142788183	0.162574997	0.131662307	0.228660432	0.272003941	0.216011251	0.182807425	0.118356236	0.097629925
Bpl_scaf_30377-1.22	0.007063391	0.006439637	0.009211354	0.006644068	0.011392133	0.004892056	0.004206371	0.014959915	0.003611828	0.000816369	0.002490038	0.006689445	0.002610812	0.009180303
Bpl_scaf_30377-1.9	0.023650465	0.032858123	0.044897273	0.029079928	0.042211555	0.049810543	0.033954279	0.029116037	0.01176863	0.007330885	0.056935099	0.0350396	0.025759637	0.042472199
Bpl_scaf_30377-3.10	0.024921678	0.033561379	0.025895332	0.026052051	0.028279207	0.030525883	0.024589579	0.033767387	0.028471395	0.027776309	0.025460813	0.024484893	0.034740104	0.024883982
Bpl_scaf_22360-1.29	0.025878847	0.045899122	0.018451727	0.046013777	0.030260622	0.031638209	0.048070396	0.031556103	0.011535398	0.032380248	0.013819578	0.047609061	0.02838282	0.028524596
Bpl_scaf_22360-1.9	0.022876872	0.016437075	0.020338001	0.010717049	0.017249825	0.020919211	0.017159659	0.014194609	0.028898113	0.013136595	0.024307229	0.040464515	0.032595511	0.039025262
Bpl_scaf_54128-0.12	0.214047132	0.359075004	0.215699322	0.263899449	0.241310689	0.186916218	0.279326719	0.185048698	0.247845116	0.209531155	0.213763235	0.29749318	0.147856448	0.259215774
Bpl_scaf_21889-0.17	0.508511776	0.674160565	0.915931644	0.333444425	0.496531267	0.540765439	0.52389283	1.326024574	0.551098535	0.453705068	0.572884566	0.33923876	0.697548539	0.637314605
Bpl_scaf_21889-0.9	0.159374507	0.18064453	0.201026941	0.15928094	0.208676639	0.348102125	0.158874489	0.143627736	0.169358244	0.156911963	0.091718689	0.13959849	0.204527219	0.293411042
Bpl_scaf_11546-0.10	0.028257829	0.030636715	0.027308135	0.057791603	0.019553338	0.034478307	0.040271431	0.021099513	0.065683422	0.021114189	0.012554263	0.034475097	0.009489063	0.017247553
Bpl_scaf_11546-0.8	0.022731105	0.022625833	0.020061244	0.038200515	0.020190737	0.01688348	0.024444531	-0.002665573	0.025333917	0.012449972	0.016760534	0.034471018	-0.000814561	0.008256381
Bpl_scaf_6618-1.16	0.385839667	0.364949007	0.226995004	0.520125705	0.353473881	0.334708443	0.384155369	0.21056569	0.291984077	0.291487998	0.232334795	0.385371103	0.340363833	0.337478019
Bpl_scaf_2186-0.9	0.153382566	0.101000805	0.076317354	0.207175123	0.065343319	0.063411261	0.069488867	0.060071087	0.117601783	0.09208218	0.05950848	0.185965018	0.101282004	0.063743927
Bpl_scaf_31625-0.0	0.018193894	0.023047634	0.009436096	0.007614591	0.005818858	0.006625377	0.027236608	0.014465605	0.016389695	0.036973987	0.005509918	0.014721581	0.015533945	0.000745832
Bpl_scaf_50280-0.3	0.290403682	0.191710099	0.120568255	0.399563084	0.203628848	0.124405178	0.135648998	0.11620191	0.157057555	0.361721793	0.134411097	0.230439811	0.128172751	0.198118875
Bpl_scaf_60274-2.0	0.006781961	0.006236238	0.023447324	0.00493298	0.008406103	0.009013755	0.013977564	0.018992886	0.00518466	0.007787485	0.100599155	0.003970494	0.006427026	0.016197209
Bpl_scaf_60274-2.3	0.004733616	0.007475855	0.006716093	0.002000993	0.009129533	0.008064334	0.009928364	0.010671659	0.0141238	0.007532549	0.003885141	0.004062246	0.005147086	0.009899568
Bpl_scaf_62970-2.11	0.021236279	0.009059148	0.0079681	0.014830375	0.020958051	0.016886777	0.014381109	0.005811234	0.003527244	0.02246732	0.012303266	0.025252275	0.00894137	0.035837493
Bpl_scaf_59427-0.1	0.084059165	0.074882527	0.093837077	0.033425338	0.11539969	0.08295517	0.14920712	0.069102357	0.142177518	0.065005682	0.08206311	0.133456944	0.174637507	0.080775356
Bpl_scaf_49286-0.8	0.052214868	0.022853668	0.031025128	0.009323	0.088582055	0.076022134	0.035914272	0.012662843	0.020630326	0.01895642	0.012251245	0.028421577	0.058844711	0.024127424
Bpl_scaf_36158-1.14	0.022777245	0.0113392	0.027529682	0.059883616	0.013049517	0.007382628	0.01457357	0.021234516	0.017077733	0.027236196	0.018820526	0.015000806	0.016352932	0.016056747
Bpl_scaf_36158-1.15	0.005137382	0.004774058	0.013220735	0.013299363	0.004046071	0.004400401	0.007502324	0.015272542	0.013500929	0.007946155	0.01086083	0.007616496	0.008950661	0.004949996
Bpl_scaf_36158-1.28	0.117345426	0.079987368	0.148709342	0.160810929	0.085263343	0.078753516	0.178554601	0.139590802	0.233096362	0.238033347	0.095421316	0.077303819	0.156711243	0.119483143
Bpl_scaf_36158-1.29	0.081396877	0.111918111	0.068802206	0.076211149	0.061028462	0.068666509	0.083709441	0.072441275	0.072922865	0.087293554	0.058142295	0.072651164	0.091625222	0.089580904
Bpl_scaf_58979-0.7	0.033569887	0.043641013	0.021452844	0.059330006	0.023506592	0.024900895	0.026737377	0.022750343	0.018399942	0.045505204	0.010285313	0.048252309	0.028966313	0.030723756
Bpl_scaf_53516-0.11	0.891516529	0.607771842	0.440662377	1.460436973	0.675815857	0.609306614	0.90214359	0.331286481	0.875390099	0.702227757	0.555978168	1.977752242	0.554099933	0.404524018
Bpl_scaf_32876-0.10	0.189335297	0.220561116	0.155559116	0.199983486	0.147095531	0.171636263	0.171105034	0.14377969	0.17801268	0.180706903	0.224372847	0.18835501	0.257870076	0.122649263
Bpl_scaf_32876-0.13	1.58729554	2.322961902	2.842197317	1.111956127	1.622307745	1.531448565	1.518157956	2.292239682	1.596180742	1.510098937	1.228498491	1.376020397	1.909889342	1.677915117
Bpl_scaf_15594-0.13	0.037910511	0.022712618	0.031079076	0.061367324	0.028752257	0.023947024	0.031854825	0.013799555	0.014063032	0.036811202	0.018078889	0.011801465	0.037876694	0.022663247
Bpl_scaf_15594-0.18	0.005635339	0.013307911	0.007180502	0.009611437	0.012477432	0.01502626	0.010034441	0.00230721	0.005760422	0.004533423	0.004475941	0.009389	0.003947037	0.019195742
Bpl_scaf_56742-0.12	0.106530743	0.258776712	0.131306237	0.261141964	0.1225716	0.137144669	0.089659164	0.119593484	0.077400829	0.190910494	0.129063994	0.116933121	0.102379497	0.155887716
Bpl_scaf_57005-0.8	0.102385467	0.038204884	0.025230653	0.039040685	0.055875606	0.01855098	0.099150936	0.02113178	0.030887716	0.027171033	0.012472734	0.204301078	0.012116121	0.019514026
Bpl_scaf_5707-1.2	0.019777146	0.041604485	0.033772053	0.014037356	0.025704201	0.018774535	0.027548777	0.073939628	0.021695059	0.019075196	0.012969471	0.011516781	0.011473886	0.009951197
Bpl_scaf_5707-3.11	0.105257308	0.048469647	0.073055257	0.090118265	0.120940489	0.092771833	0.055241133	0.039969734	0.071155815	0.067464298	0.059719026	0.11870787	0.066577922	0.061036182
Bpl_scaf_5707-4.10	0.236509061	0.224087639	0.179984538	0.257416086	0.249890763	0.222188272	0.206032231	0.175580434	0.257791878	0.279370982	0.196463746	0.21912905	0.177151192	0.15997392
Bpl_scaf_5707-4.9	0.045104914	0.099116829	0.1349192	0.029903685	0.071257196	0.171493486	0.109401475	0.102506214	0.104926783	0.059392969	0.033344011	0.031271624	0.084417176	0.142218553
Bpl_scaf_5707-5.18	0.124535822	0.05641963	0.070707317	0.07432111	0.105661904	0.097530269	0.097215797	0.036768686	0.10636307	0.051933828	0.085963167	0.107543038	0.071901493	0.178705806
Bpl_scaf_43572-0.7	0.021740188	0.018767725	0.015276342	0.035517057	0.026544217	0.024034551	0.020827062	0.012670371	0.021642293	0.018190136	0.007794701	0.010683376	0.016442606	0.015092049
Bpl_scaf_48274-0.3	2.529975222	5.431567273	3.824994408	2.356412642	9.806070535	17.45598111	2.125814375	2.649691672	2.168239831	2.246080014	2.116912976	6.025716079	5.586473064	9.47829094
Bpl_scaf_52017-0.8	0.003511529	0.007152027	0.007665744	0.001421012	0.005445443	0.00356289	0.063133549	0.008933385	-0.001731864	0.000615942	0.00853519	0.000574651	0.003487977	0.001577182
Bpl_scaf_48609-0.11	0.008856261	0.009312007	0.007769384	0.003638774	0.022136122	0.008896376	0.010915775	0.011537233	0.03000247	0.008503407	0.010110586	0.012477062	0.00699951	0.056719397
Bpl_scaf_29970-2.5	0.027922414	0.02673084	0.023372845	0.037247256	0.017957578	0.016477231	0.031013673	0.035173312	0.059186179	0.011152812	0.044380704	0.005969516	0.00970884	0.015960946
Bpl_scaf_25613-0.19	0.03530394	0.026834917	0.035213671	0.024391047	0.021417773	0.016220376	0.031156787	0.037224545	0.074901331	0.052319606	0.055783112	0.054906272	0.00496052	0.02529331
Bpl_scaf_25613-0.26	0.061002948	0.037804149	0.037138261	0.080213246	0.040081048	0.055325373	0.081965485	0.043900847	0.053870074	0.047688859	0.042146852	0.047719252	0.087945792	0.041530953
Bpl_scaf_5830-0.8	0.05426886	0.018620171	0.026461662	0.026193971	0.059295069	0.0511086	0.045550815	0.044644429	0.044161429	0.039158132	0.051833371	0.025344635	0.020542559	0.084038294
Bpl_scaf_7418-0.24	0.031132416	0.029295928	0.018590822	0.028495967	0.021614363	0.016314515	0.031184835	0.023007048	0.020869414	0.029459645	0.042879208	0.039705382	0.031526541	0.023771105
Bpl_scaf_7418-0.9	0.015218264	0.008160114	0.023840163	0.002990122	0.021066093	0.014405204	0.02693928	0.02301848	0.00706832	0.013034614	0.000758226	0.012101685	0.012288324	0.00987741
Bpl_scaf_17958-0.0	0.060381061	0.046965288	0.16979969	0.051508013	0.051835843	0.070440745	0.061841487	0.275223063	0.046247586	0.091050628	0.089951666	0.059643849	0.099983899	0.078836518
Bpl_scaf_43573-4.8	0.623772162	0.394197796	0.284589987	0.612031	0.352676071	0.245326892	0.38976243	0.272929467	0.500018943	0.487754442	0.330715474	0.370171864	0.325655603	0.299487948
Bpl_scaf_43573-4.9	0.097565965	0.169803083	0.193365569	0.162799724	0.095625433	0.115312386	0.16146422	0.961445661	0.234273332	0.199687504	0.57556271	0.098789014	0.141051302	0.077839318
Bpl_scaf_55620-0.7	0.031262205	0.036463937	0.019031534	0.039550011	0.018517942	0.023502623	0.033516287	0.030145497	0.034240315	0.024282983	0.028757184	0.015065541	0.016598859	0.022008326
Bpl_scaf_55620-1.3	0.962553453	0.612481208	0.634001834	0.523349556	1.094766825	1.033145926	1.107047202	0.668678204	0.891654758	0.840138802	1.713628132	0.719823384	1.023426343	2.43187545
Bpl_scaf_55620-2.11	0.009216694	0.007471168	0.004138516	0.006753029	0.008529436	0.012602814	0.005760073	0.00782329	0.005696147	0.0061638	0.003142807	0.006836501	0.004934334	0.019671207
Bpl_scaf_55620-2.12	0.153419675	0.056258047	0.082761455	0.05550522	0.430060059	0.336325405	0.291457835	0.04204879	0.185223409	0.051267875	0.071741545	0.041001526	0.191780287	0.679632607
Bpl_scaf_24012-1.11	0.071277438	0.034904232	0.034388909	0.05703283	0.039267194	0.055764429	0.058833413	0.055005282	0.064116469	0.041498602	0.044612517	0.082736228	0.00872978	0.070248421
Bpl_scaf_24012-2.19	0.061891831	0.023331603	0.03898998	0.046808881	0.050350069	0.05945975	0.04159724	0.038194148	0.045753566	0.035512424	0.019853382	0.079707929	0.043544104	0.045175592
Bpl_scaf_24012-2.20	0.082590571	0.042599552	0.061340446	0.061665476	0.058301982	0.073433511	0.048927595	0.049406174	0.072366567	0.057993611	0.088624634	0.09101406	0.062974179	0.178322196
Bpl_scaf_24012-3.12	0.016218253	0.022056312	0.01803403	0.030878086	0.018490299	0.014756101	0.028791211	0.025873367	0.045653697	0.056612863	0.032364689	0.031185454	0.005323919	0.04922541
Bpl_scaf_24012-4.7	0.005795837	0.023129766	0.015766672	0.012967276	0.007611744	0.005423958	0.015953759	0.01378015	0.013039075	0.002078072	0.004685622	0.007649519	0.013720125	0.00335421
Bpl_scaf_24012-4.8	1.683300636	3.710847974	2.185597264	2.604953788	1.658451826	1.905531672	2.090771201	1.630473484	2.836228226	3.004650268	3.666831101	3.016877383	2.259737492	1.593084624
Bpl_scaf_30045-0.5	0.006007679	0.024790138	0.00322045	0.005546738	0.009462212	0.008558423	0.017686624	0.004376214	0.021792999	0.011985405	0.016987906	-0.003808457	-0.004905695	0.010691456
Bpl_scaf_30045-0.7	0.0182075	0.010942777	0.024792091	0.019323228	0.022520203	0.027928193	0.010268948	0.032878503	0.018398852	0.015040645	0.013516824	0.010717656	1.506169245	0.021700277
Bpl_scaf_17641-12.10	0.28367188	0.289593348	0.182327006	0.158469394	0.219048949	0.214538029	0.188218305	0.170776752	0.177978064	0.204606744	0.195845054	0.25855067	0.279458784	0.380482014
Bpl_scaf_17641-4.6	0.037500884	0.028985865	0.021745655	0.041390799	0.031853265	0.044703415	0.057831053	0.048938849	0.030174222	0.044176271	0.033425779	0.028515065	0.043448689	0.027604473
Bpl_scaf_17641-9.4	0.259071313	0.266383765	0.179341245	0.43413998	0.215108734	0.2557031	0.560929605	0.231752578	0.349961801	0.362518773	0.207449819	0.231580525	0.122401914	0.281768858
Bpl_scaf_41025-0.2	0.161407863	0.106825818	0.064995256	0.228470502	0.100216365	0.0971324	0.082772928	0.08940663	0.092997996	0.102615768	0.100045439	0.154381435	0.09351861	0.086217049
Bpl_scaf_41025-1.32	0.156164084	0.065501955	0.063818347	0.098666983	0.205745033	0.127984185	0.040589196	0.03386163	0.191452772	0.061231906	0.020072552	0.1699537	0.098335819	0.150173301
Bpl_scaf_41025-1.35	0.226717339	0.109129485	0.092901938	0.144480407	0.271040112	0.148249912	0.063270746	0.09950128	0.167752511	0.171615077	0.059070468	0.248479825	0.170927456	0.172223944
Bpl_scaf_41025-1.48	0.314593009	0.161564769	0.160003297	0.352868175	0.180577882	0.1926397	0.143585406	0.119875013	0.196739451	0.136874592	0.216547425	0.323556415	0.221849455	0.34289598
Bpl_scaf_41025-1.50	0.103114094	0.059577756	0.106298622	0.231429576	0.238985857	0.432513707	0.05411686	0.105058599	0.196759707	0.126722602	0.060633438	0.069289094	0.509579232	0.104140218
Bpl_scaf_41025-1.52	0.244783511	0.207375454	0.201331415	0.223378247	0.22455269	0.266919827	0.145637431	0.152584348	0.17564195	0.15205891	0.124529353	0.422132093	0.232251937	0.214123468
Bpl_scaf_20846-0.10	0.078680267	0.108190917	0.066534293	0.06642465	0.052624076	0.049772131	0.066658316	0.011753587	0.057218547	0.049391811	0.110898139	0.069379087	0.049682708	0.050594127
Bpl_scaf_20846-0.30	0.019394296	0.021816126	0.024564506	0.01581633	0.017817841	0.020870149	0.02752753	0.010064529	0.014583545	0.034264318	-0.002268743	0.022605445	0.03039837	0.004433511
Bpl_scaf_33876-1.4	0.007893542	0.019659037	0.018974948	0.010065875	0.01338203	0.017815848	0.019480556	0.016173934	0.006615793	0.015640417	0.001711816	0.023657476	0.005397167	0.010745109
Bpl_scaf_33876-1.9	0.143176457	0.181716886	0.108761119	0.234712625	0.107657163	0.106943824	0.132743342	0.087077771	0.141182018	0.216052556	0.241927905	0.250389051	0.12463119	0.109834725
Bpl_scaf_33876-2.10	0.03896609	0.045205699	0.021550452	0.095439662	0.159117233	0.026509505	0.040293803	0.035157176	0.096415915	0.028253415	0.020432451	0.29856215	0.037952066	0.032600305
Bpl_scaf_33876-2.15	0.004228524	0.014072411	0.008278861	0.004703062	0.006318778	0.007792555	0.007989674	0.004338398	0.007164782	0.009901642	0.008462056	0.005315316	0.009582323	0.004014509
Bpl_scaf_42376-0.5	0.258106263	0.477988774	0.246162483	0.869616256	0.267091545	0.232939572	0.336274166	0.297669798	0.292017539	0.350570886	0.200525747	0.324976269	0.16787918	0.233712815
Bpl_scaf_42376-1.8	0.064655338	0.102065428	0.084973504	0.11589938	0.084040545	0.108389237	0.067829072	0.072171858	0.07240567	0.102707197	0.079979506	0.101295209	0.08222016	0.079121813
Bpl_scaf_42376-2.30	0.200825488	0.30698985	0.172811406	0.15218233	0.144231473	0.184216117	0.188913439	0.145779002	0.127869527	0.172020365	0.249650487	0.179754582	0.155959731	0.202631238
Bpl_scaf_42376-2.32	0.052264395	0.026795434	0.026916808	0.038419912	0.053977196	0.043843521	0.042912418	0.037158923	0.033350788	0.026751321	0.016874519	0.040844228	0.017959902	0.041521924
Bpl_scaf_28862-1.5	0.271189211	0.423904027	0.271178775	1.328906481	0.239606733	0.156641533	0.206541082	0.227878238	0.311445983	0.325967493	0.362284254	0.522918091	0.233576692	0.166676565
Bpl_scaf_28862-10.10	0.030501161	0.018062003	0.016694645	0.008136814	0.056073024	0.049571278	0.046994351	0.01722535	0.020971257	0.010033172	-0.001347438	-0.007530112	0.052215434	0.035707093
Bpl_scaf_28862-10.11	0.194848552	0.109363577	0.105724068	0.049340996	0.35860617	0.402980087	0.312510567	0.07776451	0.245383176	0.099279162	0.097334062	0.03917485	0.287425871	0.430878562
Bpl_scaf_28862-10.9	0.043738895	0.042336843	0.039722359	0.017311858	0.032809758	0.032781761	0.056026066	0.030285105	0.020889014	0.036145175	0.020034539	0.011533215	0.065302163	0.020524589
Bpl_scaf_28862-11.16	0.008115419	0.005559318	0.011175739	0.012369945	0.012961303	0.010489322	0.010566051	0.012871315	0.003927975	0.003421803	0.008547733	0.012439603	0.019189809	0.005509123
Bpl_scaf_28862-2.22	0.026956607	0.017313763	0.093773124	0.026047126	0.024865887	0.029731893	0.031135743	0.076577751	0.026419166	0.028505874	0.141201395	0.011288967	0.028225085	0.021810657
Bpl_scaf_28862-2.8	0.001771918	-0.000182883	0.017555389	0.001756307	0.002048319	0.005582699	0.006284196	0.005103101	0.002282641	0.003116825	0.009719171	0.004255944	0.004220819	0.00619338
Bpl_scaf_28862-6.8	0.012139616	0.00951997	0.012906867	0.0153872	0.009053142	0.011098924	0.019784633	0.018515895	0.029178595	0.018327929	0.055888216	0.002973295	0.007574025	0.004689183
Bpl_scaf_28862-6.9	0.186833772	0.12432464	0.134540275	0.117916424	0.293313279	0.216338952	0.215960675	0.233136263	0.301942341	0.89014748	0.820228729	0.10878201	0.186737683	0.204292134
Bpl_scaf_28862-8.18	0.413287435	0.168608734	0.154568295	0.123919925	0.702976714	0.827642386	0.582549837	0.132485315	0.416304843	0.190133895	0.144334622	0.127270007	0.43809735	0.701666245
Bpl_scaf_26475-0.20	0.109673472	0.126960986	0.044209035	0.168803644	0.060837722	0.064029082	0.100702203	0.053884724	0.144971822	0.086971547	0.203385557	0.059036896	0.037920821	0.064210728
Bpl_scaf_30230-1.8	0.249812693	0.139656895	0.15242854	0.217047013	0.27257669	0.243847408	0.192076719	0.245083129	0.221281664	0.190851059	0.095441354	0.249603525	0.201832013	0.22942755
Bpl_scaf_20535-0.11	0.025322371	0.009248279	0.020059951	0.022201887	0.014583009	0.01166203	0.014491165	0.017051012	0.011667452	0.026961992	0.00942114	0.037076361	-0.00136132	0.027608252
Bpl_scaf_20535-0.12	0.097991051	0.05909373	0.037311156	0.068007332	0.089945619	0.071611867	0.034971633	0.052343542	0.083457553	0.068784253	0.042186408	0.06069773	0.081660749	0.019254846
Bpl_scaf_22947-1.12	0.049391762	0.037840658	0.040886497	0.059340452	0.046924595	0.037285935	0.031268783	0.04109542	0.043002493	0.029726435	0.059678488	0.086792134	0.038338124	0.053682413
Bpl_scaf_22947-2.14	0.053706924	0.087346051	0.110923107	0.026164774	0.08127968	0.037115948	0.057009799	0.059318821	0.078498966	0.069383481	0.049105554	0.216718486	0.070867516	0.016588058
Bpl_scaf_38869-0.2	0.057669517	0.045432811	0.049063445	0.079808371	0.046066991	0.031550251	0.026766534	0.079710827	0.041865897	0.052917929	0.036642298	0.039639175	0.045120309	0.047538718
Bpl_scaf_2385-0.1	0.55219628	0.132457688	0.07982292	0.244199081	0.596309946	0.56827079	0.11001151	0.177522031	0.132793423	0.150363141	0.198432009	0.212065021	0.171288262	0.81474694
Bpl_scaf_2385-0.2	0.480468551	0.116411232	0.077782661	0.235238153	0.547818077	0.434813873	0.104432627	0.153990722	0.140405129	0.119771437	0.204156683	0.192373219	0.178486913	0.629381386
Bpl_scaf_3296-0.4	0.091052459	0.033931194	0.019282106	0.019149488	0.082684601	0.032835987	0.021092536	0.021500046	0.020220507	0.03158885	0.014488265	0.019216139	0.033653719	0.075610927
Bpl_scaf_62334-0.12	0.0312925	0.085559591	0.081736608	0.020882203	0.025620337	0.020661277	0.039036635	0.047878695	0.03630597	0.035647173	0.0076318	0.022376811	0.018730937	0.01231331
Bpl_scaf_30211-0.3	0.099632452	0.125192453	0.104504826	0.085662917	0.140919002	0.097529167	0.127723876	0.07600566	0.104851855	0.077507983	0.034430027	0.109873339	0.110620847	0.1082658
Bpl_scaf_8147-7.45	0.060163662	0.027245158	0.028005611	0.024707157	0.206586517	0.071829411	0.027567372	0.027502875	0.131320531	0.029127072	0.033715389	0.491388873	0.033131443	0.291551376
Bpl_scaf_8147-7.46	0.071577968	0.103636757	0.058021591	0.061915401	0.048889063	0.061932592	0.087132401	0.082376038	0.056066004	0.03696801	0.06970657	0.084971731	0.077518828	0.024893328
Bpl_scaf_8147-7.47	0.01679298	0.02332652	0.020138701	0.011168732	0.015962763	0.015917506	0.018504932	0.008848899	0.01085722	0.023207545	0.0144456	0.040427912	0.013447909	0.012243346
Bpl_scaf_26963-0.11	0.034001328	0.028749122	0.012904694	0.056875619	0.019460308	0.027003146	0.048675837	0.017207164	0.012614363	0.046954484	0.143590703	0.032794264	0.042703489	0.008002171
Bpl_scaf_47298-1.8	0.123737236	0.142144909	0.176763003	0.124704066	0.12677396	0.17628513	0.111380036	0.165855405	0.093221107	0.124631751	0.038628436	0.098033967	0.177292379	0.127458088
Bpl_scaf_47298-2.12	0.12401622	0.067965383	0.104189669	0.101088065	0.112066655	0.101849673	0.088045588	0.072436845	0.101918855	0.093413126	0.060110146	0.132290196	0.085981601	0.117169146
Bpl_scaf_47298-2.13	0.063352901	0.076599541	0.044894079	0.060779811	0.042625405	0.042192826	0.033216652	0.045756068	0.071960884	0.050284241	0.037123155	0.052517749	0.011018539	0.02840057
Bpl_scaf_47298-2.20	0.051785799	0.104578242	0.097728557	0.043702107	0.10985246	0.152986691	0.085939625	0.079003835	0.07249527	0.044296127	0.041615955	0.036688155	0.089476686	0.093108833
Bpl_scaf_47298-3.11	0.231480713	0.339060914	0.168991662	0.260198789	0.170771225	0.151231012	0.165088028	0.218030983	0.156961396	0.188667611	0.216600426	0.241661953	0.220671669	0.143617672
Bpl_scaf_47298-3.12	0.103905714	0.151477298	0.112779552	0.093205338	0.110209482	0.086234679	0.135543699	0.082655604	0.099583378	0.096599047	0.142679368	0.094518809	0.102318423	0.072603283
Bpl_scaf_47298-4.7	0.012062989	0.042844802	0.023853119	0.016911985	0.012333972	0.012136816	0.016223619	0.021126756	0.020337417	0.016894015	0.018521299	0.01708597	0.019153876	0.008779691
Bpl_scaf_47298-5.6	0.159279367	0.177455895	0.122903569	0.156238075	0.098262138	0.093448591	0.153291437	0.091377226	0.250231416	0.183840285	0.132022231	0.231609014	0.105034114	0.11477848
Bpl_scaf_47298-6.10	0.012165281	0.009307869	0.009591043	0.009509468	0.006278124	0.00843289	0.006346967	0.008911451	0.007028583	0.013709471	0.031975773	0.006467914	0.014272483	0.003741804
Bpl_scaf_47298-6.9	0.289065355	0.572392953	0.263084762	0.277265789	0.213174159	0.278399047	0.314993148	0.207837044	0.283067445	0.318489618	0.227343334	0.342285149	0.242034022	0.231475862
Bpl_scaf_47298-7.7	0.035916092	0.041431338	0.059204724	0.033035158	0.039049313	0.040855487	0.04381482	0.052120496	-0.000107336	0.022121219	0.009222864	0.048633755	0.054185118	0.039077051
Bpl_scaf_2562-0.5	0.019589711	0.023381721	0.02023935	0.014085339	0.027716786	0.026117265	0.013051362	0.015600748	0.01195649	0.0074321	0.015008338	0.021897759	0.02842391	0.016072259
Bpl_scaf_2562-0.7	0.323464097	0.291810359	0.483632018	0.390555562	0.243399831	0.26162266	0.213586703	0.39843867	0.252185038	0.276500496	0.258390145	0.205012652	0.271443074	0.301087315
Bpl_scaf_30056-1.7	0.056947542	0.02220338	0.033504944	0.178697443	0.118923427	0.029747185	0.041460243	0.033682314	0.029698418	0.04085617	0.026878192	0.028998346	0.061923955	0.055524039
Bpl_scaf_30056-2.6	0.389427505	0.30797948	0.207648003	0.306992592	0.566282989	0.528998201	0.71851569	0.269016077	0.399541226	0.34130766	0.215207015	0.376029729	0.378816868	0.404432059
Bpl_scaf_30056-2.7	0.036220862	0.016164333	0.027095966	0.021545045	0.068865354	0.05223132	0.071150405	0.037139907	0.041049405	0.02335044	0.019064856	0.047622283	0.025751556	0.082124767
Bpl_scaf_30056-3.1	0.095162272	0.19961911	0.153689892	0.094966001	0.075310945	0.078525269	0.093364441	0.148688846	0.090262532	0.112516169	0.10253667	0.11611784	0.156314642	0.090963351
Bpl_scaf_30056-4.10	0.094481089	0.095547219	0.110389501	0.193802691	0.100264981	0.113767285	0.059532804	0.061869617	0.072855811	0.057311405	0.042112377	0.074388805	0.042021881	0.093798452
Bpl_scaf_30056-5.7	0.282899303	0.253179821	0.156344871	0.308966735	0.174247947	0.176232881	0.237793903	0.129500563	0.24586596	0.276459661	0.228554577	0.240547739	0.091762101	0.222266006
Bpl_scaf_30056-6.11	0.153309672	0.15167269	0.077333344	0.165692778	0.079466963	0.104011321	0.149759806	0.075262868	0.155368962	0.170261313	0.122416936	0.126595189	0.0597557	0.061368665
Bpl_scaf_51125-1.4	0.019269198	0.056847549	0.036282726	0.014821337	0.009122893	0.081571085	0.025606315	0.018713301	0.011592307	0.02921916	0.016263879	0.033046523	0.061104954	0.044715529
Bpl_scaf_51125-2.9	0.158881884	0.158856436	0.136972797	0.184333641	0.130660339	0.120586793	0.185174632	0.099511706	0.146739222	0.152485256	0.12401952	0.135798677	0.112675444	0.128991218
Bpl_scaf_41430-0.3	0.051952735	0.025914334	0.016053048	0.032741396	0.030851066	0.024779477	0.017966905	0.032785116	0.018069961	0.020604537	0.016677473	0.072404228	0.048547551	0.034147073
Bpl_scaf_55292-0.2	0.054323815	0.03621161	0.059545347	0.110411058	0.031460407	0.0536971	0.050014564	0.030626977	0.030191847	0.039541954	0.062701341	0.03196971	0.029063593	0.043494657
Bpl_scaf_20422-0.9	0.111337837	0.093574435	0.071040276	0.109528605	0.078771329	0.070197814	0.081246482	0.0748088	0.087422072	0.086123656	0.134731185	0.108134124	0.078020156	0.090496311
Bpl_scaf_61973-3.3	0.068195505	0.043727622	0.063990833	0.081229598	0.037830532	0.040732383	0.019776	0.051243036	0.020452236	0.024021137	0.054721986	0.02376313	0.065415753	0.019931676
Bpl_scaf_37373-0.6	0.128652399	0.354910846	0.327420648	0.115297359	0.171032728	0.10967396	0.222813586	0.344098329	0.26492645	0.171454749	0.186322367	0.286865456	0.24940157	0.110441619
Bpl_scaf_12043-0.8	0.038694781	0.006669524	0.012537428	0.115669725	0.010943624	0.004775297	0.015199836	0.028861766	0.016174617	0.021441265	0.013591982	0.10221975	0.011982276	0.006875487
Bpl_scaf_62488-0.15	0.062970193	0.044208812	0.075248289	0.064107238	0.038595214	0.051040622	0.022087902	0.082317505	0.071950911	0.070732719	0.043937835	0.046514055	0.067576912	0.045235184
Bpl_scaf_62488-1.13	0.063565327	0.102936267	0.10435009	0.090771317	0.096170181	0.09459612	0.08329245	0.099458598	0.054161369	0.074896672	0.084634661	0.070503216	0.095183094	0.079707302
Bpl_scaf_62488-1.26	0.020941163	0.014787948	0.020799164	0.016635084	0.017193482	0.023732428	0.016258087	0.005081763	0.011477167	0.021966202	0.034672333	0.020858023	0.016550374	0.041050813
Bpl_scaf_39515-0.19	0.29581151	0.186654707	0.164743771	0.306093585	0.294032395	0.388203844	0.228324371	0.209826622	0.300245798	0.232625598	0.245275525	0.280298502	0.153242631	0.248534119
Bpl_scaf_60176-0.6	0.007623189	0.015574677	0.033869192	0.007619814	0.009451868	0.006184134	0.01638007	0.060140489	0.010643944	0.00516753	0.093430949	0.008000995	0.007067444	0.006403898
Bpl_scaf_60176-1.21	1.556597552	0.359148572	0.599496001	0.383707784	0.535312016	0.647678568	1.061097031	0.394763254	0.541408756	0.525027781	0.40291773	0.54116926	0.480516179	1.109631585
Bpl_scaf_38721-0.5	0.015497131	0.009146575	0.011585463	0.006918913	0.009864125	0.015225892	0.001170978	0.009648656	0.026081212	0.006728511	0.00598456	0.007694448	0.002940292	0.008804209
Bpl_scaf_18613-1.11	0.07194299	0.042053896	0.053459987	0.038445817	0.082727886	0.127934452	0.094637957	0.050563821	0.092074163	0.045128746	0.014114907	0.018021488	0.07617144	0.032647931
Bpl_scaf_18613-1.6	0.141490925	0.0340989	0.050676694	0.027479184	0.315336449	0.041501822	0.093916483	0.046322971	0.08630569	0.041541646	0.028481488	0.036874963	0.043562366	0.057607472
Bpl_scaf_18613-11.14	0.745896749	0.725784812	0.447913263	0.734051594	0.633337034	0.569061951	0.853551277	0.611185438	1.000230998	1.013856297	0.961518819	0.736678711	0.59450187	0.58664137
Bpl_scaf_18613-11.16	0.174256	0.182590324	0.160536503	0.202033122	0.143772991	0.143263879	0.12228206	0.120843016	0.157017471	0.123965612	0.242698079	0.204922671	0.173607635	0.126709038
Bpl_scaf_18613-11.17	0.42667512	0.429398132	0.492801738	0.348288312	0.380646945	0.226566653	0.44453389	0.382686203	0.33412322	0.406534379	0.206179685	0.264155347	0.419699338	0.462785206
Bpl_scaf_18613-15.5	0.842610235	1.130847076	0.363690189	0.170845094	0.373031654	0.211102421	0.625077555	0.354099314	0.260847664	0.377861118	0.247142727	0.272782602	0.511613886	0.389150293
Bpl_scaf_18613-16.10	0.067886961	0.142989082	0.130104301	0.126391814	0.034974589	0.015549681	0.000611379	0.02756319	0.077000171	0.091211048	0.051526174	0.031142111	0.010901532	-0.001093875
Bpl_scaf_18613-2.13	0.053722481	0.04095939	0.027602797	0.067185908	0.036676152	0.037664905	0.020347097	0.031594672	0.031188985	0.036892266	0.051450841	0.051450057	0.016227548	0.029211866
Bpl_scaf_18613-4.14	0.284292815	0.089706706	0.106539421	0.087682479	0.487074369	0.347636328	0.225847561	0.087400625	0.189967554	0.131117061	0.139111323	0.087818959	0.251565336	0.366164091
Bpl_scaf_18613-7.15	0.009769341	0.008219602	0.014897584	0.018762442	0.01238918	0.012041045	0.010380707	0.012408845	0.012395983	0.014662607	0.012730524	0.015431727	0.010397432	0.018262374
Bpl_scaf_18613-8.5	0.006499218	0.021410701	0.015813514	0.014585129	0.009935677	0.008920478	0.001275251	0.010050985	0.00880829	0.005081291	0.011405961	0.00765335	0.00958072	0.006074994
Bpl_scaf_18613-9.5	0.31313098	0.247512386	0.2997833	0.229784899	0.245678786	0.229644358	0.257430491	0.299791548	0.428350093	0.293344029	0.147966264	0.299571634	0.234857324	0.23382403
Bpl_scaf_25998-2.8	0.27108484	0.125198722	0.103139911	0.105999425	0.190335313	0.081754943	0.086622685	0.141717471	0.075956608	0.109091001	0.064405368	0.338885563	0.102670353	0.116820216
Bpl_scaf_5477-1.15	0.307995846	0.274083652	0.156583595	0.405401198	0.287345684	0.317634477	0.237201386	0.163280995	0.273515582	0.257855866	0.171032523	0.2808999	0.199674528	0.223856452
Bpl_scaf_5477-1.17	0.232581802	0.101786171	0.073316691	0.046402662	0.067330823	0.034592486	0.050645595	0.067443755	0.06194469	0.079097875	0.059538349	0.196867094	0.096305762	0.077046488
Bpl_scaf_32698-0.3	0.008549659	0.006193017	0.007562249	0.005529278	0.013261423	0.057300705	0.00182751	0.004257399	0.004325205	0.004035783	0.009185858	0.006499141	0.012166114	0.058124834
Bpl_scaf_30192-1.8	0.043717036	0.05600426	0.078828106	0.042439886	0.05918226	0.031732418	0.02916094	0.032192942	0.03817257	0.030880348	0.028051354	0.067716355	0.062535538	0.029800304
Bpl_scaf_49470-1.16	0.021659828	0.02180572	0.069958453	0.014587633	0.023654026	0.027461219	0.039290836	0.046525288	0.027377914	0.030184705	0.250845113	0.026031015	0.030565216	0.020259843
Bpl_scaf_48036-0.8	0.455556527	0.472798345	0.440093736	0.171110619	0.823689211	0.445092598	1.983551995	0.250212762	0.344241333	0.232312684	0.200577616	0.236464065	0.311683896	0.373377548
Bpl_scaf_27215-0.16	0.284670215	0.191932287	0.152239545	0.147312542	0.319253842	0.309053857	0.431287603	0.128885282	0.317193319	0.227011436	0.172630502	0.131587668	0.224644449	0.118791686
Bpl_scaf_27215-0.24	0.261141361	0.25226773	0.376288979	0.416224252	0.225949461	0.21068002	0.347786956	0.276419634	0.486436001	0.363548969	0.128142927	0.240568425	0.230849067	0.334265422
Bpl_scaf_64034-0.18	0.22347318	0.12033128	0.091344572	0.187325198	0.149018552	0.13519945	0.136643842	0.10842549	0.133270512	0.113733312	0.114311213	0.188426867	0.105863744	0.167712237
Bpl_scaf_64034-0.47	0.01393199	0.013867344	0.008540843	0.009960835	0.014354721	0.011427989	0.008242646	0.013564529	0.005946806	0.009153311	0.002879477	0.022114899	0.013646169	0.002614022
Bpl_scaf_56835-2.11	0.140896967	0.744093976	0.169078489	0.163684458	0.108518339	0.150610414	0.161539037	0.135783751	0.194523225	0.261634741	0.147707577	0.106668148	0.199838251	0.126789988
Bpl_scaf_56835-3.11	0.128008508	0.219787894	0.157391307	0.125241977	0.142351446	0.130650132	0.162186551	0.144448084	0.117677445	0.14994995	0.110110808	0.070020524	0.149791904	0.153452265
Bpl_scaf_56835-3.12	0.034269886	0.022292537	0.023498752	0.056676826	0.032643049	0.02792818	0.01708274	0.032635276	0.01527945	0.033359306	0.010087437	0.039571778	0.002268919	0.007693081
Bpl_scaf_56835-3.23	0.045275489	0.048935739	0.034336454	0.064225616	0.033694458	0.037858983	0.026431309	0.043705572	0.049341044	0.079544483	0.065429406	0.073745199	0.033636943	0.045069697
Bpl_scaf_56835-4.17	0.023538458	0.014893427	0.017189133	0.008923116	0.015344043	0.014326305	0.007098208	0.012261673	0.001638688	0.008493602	0.012483732	0.021697021	0.014813461	0.066365714
Bpl_scaf_702-0.7	0.243882283	0.288380314	0.333735659	0.214674771	0.237833501	0.20086995	0.238450079	0.306858321	0.252772862	0.227566163	0.149667564	0.480255234	0.267088247	0.244729461
Bpl_scaf_702-0.8	0.050347668	0.069877384	0.071212705	0.038470813	0.051899012	0.05610094	0.037881696	0.043056875	0.027818533	0.063518895	0.058681342	0.035944042	0.027032475	0.065974469
Bpl_scaf_43466-2.13	0.055864334	0.036989807	0.060412756	0.060779912	0.025474457	0.053968409	0.020173119	0.060758143	0.019415709	0.060709211	0.046603744	0.081686232	0.039891693	0.10228298
Bpl_scaf_43466-3.4	0.009312414	0.007155965	0.017592904	0.012312753	0.01162294	0.01330294	0.01241385	0.009775746	0.008025981	0.005280377	0.010310301	0.0204405	0.022348483	0.022799151
Bpl_scaf_43466-5.12	0.031870314	0.02718628	0.017209832	0.086859061	0.022588214	0.019939521	0.0152941	0.016190028	0.028597596	0.030042808	0.088712206	0.039902613	0.018862928	0.008321332
Bpl_scaf_43466-5.13	0.199394362	0.071180556	0.068561119	0.15620449	0.066808629	0.034716672	0.048067888	0.042838478	0.037427925	0.065761512	0.062598651	0.127600573	0.054075793	0.020237446
Bpl_scaf_24941-1.63	0.003417062	-0.002921749	-0.002103238	0.008384566	0.003664314	0.004566202	0.008209722	0.003182748	0.000662517	0.004525164	0.004504157	0.005836321	0.006357631	0.004409837
Bpl_scaf_11102-1.11	0.252883373	0.14949675	0.101191396	0.103501531	0.373757327	0.353254781	0.329192527	0.102761615	0.284415714	0.132097277	0.17745887	0.078896277	0.224212401	0.337880044
Bpl_scaf_11102-1.12	0.026722352	0.07217531	0.074809492	0.050359563	0.043035186	0.040549871	0.059122521	0.039672683	0.045160654	0.06005351	0.087046379	0.023624787	0.044001096	0.044665494
Bpl_scaf_11102-2.32	0.017906714	0.032221195	0.045203067	0.028779763	0.020506473	0.027339762	0.033902334	0.058887587	0.016019304	0.031095425	0.051427452	0.018037047	0.047385246	0.043494505
Bpl_scaf_11102-4.5	0.103232091	0.081654925	0.064397326	0.100317025	0.089140887	0.078693562	0.09269051	0.05261599	0.099041348	0.059663225	0.010492243	0.069415295	0.089695169	0.096975879
Bpl_scaf_11102-6.9	0.070717748	0.057220005	0.045122375	0.064202125	0.068221195	0.068261025	0.042205072	0.037926419	0.035174142	0.025974158	0.053342206	0.048552047	0.05663032	0.037254648
Bpl_scaf_40442-0.4	0.303334541	0.162484085	0.128781462	0.224264196	0.265348796	0.174308314	0.166830749	0.15317248	0.348890669	0.253033577	0.145503981	0.420279948	0.163189639	0.168738358
Bpl_scaf_39638-1.8	0.023428084	0.025725462	0.041162986	0.015343837	0.025634029	0.018501366	0.087733775	0.034213695	0.115641227	0.0654508	0.03246258	0.008376801	0.026886408	0.038791175
Bpl_scaf_39638-1.9	0.078713784	0.026090544	0.039842989	0.026469395	0.109477784	0.168732793	0.059602185	0.063559606	0.092051901	0.037889998	0.019325486	0.028613878	0.075908297	0.170292968
Bpl_scaf_56025-0.15	0.031472617	0.02782303	0.029418653	0.038147968	0.038551398	0.035033187	0.018809327	0.050993776	0.03013359	0.019720863	0.057717195	0.023127646	0.058356286	0.02446869
Bpl_scaf_56025-0.28	0.022572576	0.033485154	0.071029846	0.020434634	0.015102642	0.02597225	0.024528271	0.456187678	0.032778108	0.039275589	0.044743249	0.013009393	0.020067712	0.011247854
Bpl_scaf_37616-0.5	0.132312126	0.143259794	0.196747385	0.09305866	0.164645298	0.132643821	0.115029507	0.211836029	0.133880754	0.112485097	0.095139745	0.172513658	0.080841149	0.128569946
Bpl_scaf_50143-1.3	0.045392078	0.034288954	0.083648922	0.060069884	0.069500118	0.063790743	0.05077102	0.053808708	0.043487511	0.075453731	0.022611487	0.032433195	0.024262038	0.067762759
Bpl_scaf_50143-2.0	0.014551847	0.01124983	0.032454212	0.012696519	0.015208169	0.018537581	0.020534487	0.021805051	0.033495979	-0.003705924	0.029327826	0.017228964	0.012496681	0.016779155
Bpl_scaf_52188-0.3	0.044015029	0.012312088	0.016601175	0.035013672	0.051538931	0.017927715	0.012727107	0.0414809	0.008938777	0.010656583	0.006238112	0.012008136	0.036379222	0.031040044
Bpl_scaf_52188-1.14	0.036664854	0.015249338	0.013706232	0.047628802	0.070148556	0.01275938	0.016449511	0.021351149	0.013722473	0.021372097	0.002902905	0.023195279	0.000990251	0.02841845
Bpl_scaf_52188-1.15	1.612611115	0.397784019	0.411476706	1.727670118	1.01244877	0.419800961	0.31633769	0.722122809	0.523127123	0.561646157	0.90536064	0.284815786	0.36432612	0.567172227
Bpl_scaf_13606-0.23	0.048306887	0.022285281	0.021049554	0.025582729	0.069934175	0.037961697	0.027026121	0.031306558	0.019759669	0.025713406	0.018103741	0.02030392	0.048796773	0.024054214
Bpl_scaf_13606-0.3	0.192601115	0.078598294	0.031737319	0.058483749	0.115623438	0.064296817	0.065573335	0.056052668	0.024233162	0.052383618	0.071539876	0.036149159	0.050175076	0.044267968
Bpl_scaf_13606-0.8	0.607496755	0.339554296	0.233118905	0.431810876	0.375388926	0.282403051	0.225194403	0.253549794	0.23496876	0.333294636	0.467650554	0.392041372	0.37956917	0.292531089
Bpl_scaf_8141-1.9	0.011511029	0.007943579	0.01157254	0.005332148	0.079988513	0.075057216	0.01554022	0.002801519	0.005615942	0.002345857	0.013850637	0.004704108	0.033395493	0.028671363
Bpl_scaf_5489-1.8	0.023447525	0.028043323	0.023649872	0.017742111	0.032725745	0.041066178	0.032529625	0.018880007	0.024787641	0.026393309	0.015878502	0.034820655	0.046614399	0.006279813
Bpl_scaf_5489-2.15	0.066729876	0.11077354	0.110634712	0.058596082	0.124774256	0.23191421	0.079750983	0.114806413	0.082475983	0.067674252	0.059840365	0.109446388	0.107546978	0.146225698
Bpl_scaf_5489-2.7	0.153220939	0.052003591	0.094056088	0.045915297	0.305465531	0.556326006	0.376893989	0.102085663	0.130228013	0.071947934	0.055546659	0.029835004	0.253523523	0.273525737
Bpl_scaf_5489-2.8	0.076855403	0.121200084	0.071671676	0.128438968	0.054592015	0.057672502	0.101299787	0.058308772	0.211539038	0.116448395	0.193336811	0.132165183	0.124890079	0.068834105
Bpl_scaf_48261-1.4	0.036601495	0.051968711	0.060311557	0.056437895	0.047568342	0.062422798	0.0492819	0.051824143	0.032533321	0.034366555	0.021389973	0.02085645	0.036454066	0.073388321
Bpl_scaf_48261-3.10	0.011060362	0.019299144	0.017116655	0.023711942	0.007382348	0.016628563	0.025168534	0.014038504	0.014923125	0.017864666	0.041530267	0.007620677	0.039088777	0.021150823
Bpl_scaf_14153-0.49	0.039687759	0.020946388	0.016944947	0.017834214	0.057809748	0.038496311	0.026217317	0.014251783	0.012622639	0.008866842	0.019882848	0.040420855	0.019466581	0.02568935
Bpl_scaf_40426-0.2	0.065631307	0.03309915	0.081527448	0.056199263	0.050405287	0.040383052	0.106253084	0.066079294	0.040674145	0.065787527	0.096016263	0.039478232	0.038606986	0.076446161
Bpl_scaf_5882-0.16	0.043069778	0.031351523	0.017953829	0.069713827	0.025341674	0.030103574	0.035911986	0.026958612	0.051076265	0.069752798	0.069879464	0.038387315	0.022923383	0.013559837
Bpl_scaf_40063-0.13	0.029918408	0.036493926	0.065249818	0.039896627	0.051053186	0.098879249	0.046673585	0.070900467	0.042358932	0.040996	0.026287009	0.038066839	0.063316038	0.06015506
Bpl_scaf_29371-0.18	0.313606134	0.122981306	0.124791114	0.135175425	0.317241571	0.269418894	0.342862151	0.181269451	0.317969977	0.131017888	0.115479588	0.127376835	0.120326032	0.29436913
Bpl_scaf_29371-0.30	0.126419648	0.092167013	0.072331443	0.124358279	0.125530367	0.106836504	0.132121385	0.057013272	0.152254211	0.165202717	0.04088837	0.09596055	0.115372005	0.107729626
Bpl_scaf_8088-0.23	0.086271383	0.087275838	0.05995951	0.116268841	0.0531549	0.049923825	0.151367764	0.113892339	0.061091751	0.074692074	-0.004203316	0.069893538	0.039181154	0.064217513
Bpl_scaf_8088-0.25	0.01891721	0.015707253	0.022028013	0.015263126	0.015290777	0.019430668	0.017407609	0.016582071	0.00673982	0.008367332	0.037215641	0.004190868	0.004704812	0.026624286
Bpl_scaf_19895-1.16	0.048142454	0.080091462	0.039592513	0.071960955	0.041913979	0.044353707	0.027744263	0.031016157	0.018184463	0.073620751	0.042843642	0.047978562	0.031712064	0.053171356
Bpl_scaf_19895-1.21	0.028868449	0.042565544	0.023193167	0.032658723	0.027791482	0.026293786	0.021676121	0.060285223	0.043715403	0.030416179	0.023487502	0.036213353	0.02879095	0.031731124
Bpl_scaf_19895-1.54	0.153821663	0.088583059	0.067484886	0.075597585	0.160907249	0.071499927	0.18970159	0.082108768	0.104565365	0.077230006	0.120955649	0.074592126	0.073157775	0.106835551
Bpl_scaf_19895-1.55	0.961715411	0.292473874	0.643976823	0.211044562	1.164356641	0.572625888	0.730618811	0.616546089	0.478096547	0.444422492	0.297809097	0.250369319	0.52158698	0.67290001
Bpl_scaf_20603-0.2	0.200830369	0.19347565	0.236127823	0.15292	0.184009804	0.21901992	0.287460783	0.313109444	0.490832856	0.306165768	0.205339946	0.165141532	0.315764419	0.179603993
Bpl_scaf_20603-1.10	0.093773901	0.151174292	0.119439419	0.085235681	0.082082658	0.094580845	0.097599567	0.071216159	0.086532043	0.116192865	0.041963874	0.07316561	0.181487562	0.10027393
Bpl_scaf_20603-1.11	0.219371312	0.293484467	0.325555768	0.191441984	0.432655684	0.921240704	0.321118266	0.313299772	0.209050174	0.220188387	0.133647203	0.251559551	0.543379784	0.317704945
Bpl_scaf_20603-1.12	0.019659726	0.021483133	0.016474557	0.025868063	0.022393946	0.030058098	0.034508595	0.017406916	0.02535084	0.017094872	0.012202403	0.032307431	0.017622095	0.013413003
Bpl_scaf_57637-0.0	0.060481583	0.048917737	0.215602011	0.063551767	0.070262936	0.067572356	0.070906017	0.123769437	0.076713698	0.088260428	0.679553533	0.052988468	0.176872381	0.069653905
Bpl_scaf_33659-0.13	0.100963142	0.07352181	0.208095582	0.089271254	0.086429649	0.137979042	0.092491899	0.154658112	0.110545367	0.147677143	0.101480503	0.115239437	6.373583365	0.142215317
Bpl_scaf_33659-0.9	0.102287802	0.094340439	0.260276708	0.094238036	0.106838944	0.189690799	0.095385555	0.202882266	0.107139092	0.190715695	0.136135506	0.071165935	8.698487402	0.12472473
Bpl_scaf_57968-0.15	0.027846801	0.01920325	0.010654713	0.019490745	0.014413124	0.016340748	0.023411036	0.012608455	0.004161324	0.020270117	0.003134361	0.024811195	0.010090991	0.00745926
Bpl_scaf_32994-0.8	0.075824713	0.08318453	0.097775954	0.101652691	0.07256925	0.089041792	0.092570057	0.091711637	0.102239236	0.07266866	0.075969345	0.075630716	0.037584122	0.110873325
Bpl_scaf_54816-0.3	0.171605323	0.242702657	0.229251406	2.035321198	0.125380714	0.140261997	0.120459306	0.215098516	0.234181896	0.374599429	0.272944464	0.1441205	0.221588017	0.159033482
Bpl_scaf_54816-0.5	0.01163304	0.0466293	0.027576507	0.013128641	0.022407999	0.032754267	0.013959964	0.016101282	0.01700421	0.013778381	0.01198282	0.015034111	0.029341426	0.022176049
Bpl_scaf_54816-1.13	0.097265893	0.074282835	0.067844885	0.113717195	0.09214719	0.086434564	0.05139953	0.081358264	0.133477916	0.153477628	0.09169316	0.087023985	0.077303646	0.085464359
Bpl_scaf_9054-0.2	0.042948842	0.047777866	0.043188249	0.067842145	0.026992328	0.020009967	0.035513572	0.045139664	0.046283143	0.028214058	0.04500954	0.004379938	0.005398272	0.0261096
Bpl_scaf_2372-1.9	0.05062302	0.082417976	0.045110628	0.054568683	0.051701102	0.035028657	0.060107576	0.032696269	0.040032112	0.061337171	0.01280729	0.061585545	0.088420016	0.050186766
Bpl_scaf_34935-0.12	0.050130804	0.046487751	0.018446994	0.046797847	0.045255413	0.033134303	0.018470223	0.018872605	0.02017812	0.019454474	0.028012888	0.071308831	0.069217234	0.048554532
Bpl_scaf_34935-0.14	0.031048847	0.033079821	0.011392088	0.041805134	0.022543913	0.013075524	0.012918638	0.011371006	0.008970668	0.007440445	0.009725902	0.0652217	0.022275353	0.020338228
Bpl_scaf_16451-1.36	0.134994141	0.038043378	0.076035482	0.042520274	0.263724307	0.128889821	0.066698649	0.085420164	0.047237571	0.055717081	0.047593326	0.047864748	0.128950191	0.249202394
Bpl_scaf_32837-0.8	0.038442141	0.043416675	0.017889587	0.032021499	0.023788428	0.027104946	0.03463039	0.012245079	0.028755056	0.008210978	0.019283614	0.053214832	0.038418359	0.009052156
Bpl_scaf_16370-0.13	0.053238868	0.065288362	0.043312636	0.047026127	0.108904858	0.071487701	0.104715651	0.048065746	0.124919837	0.375632999	0.096900069	0.016505857	0.046191041	0.281051792
Bpl_scaf_17048-0.0	0.033320863	0.034527488	0.016265224	0.032127454	0.016075492	0.014271062	0.011864358	0.023442562	0.008891567	0.033881685	0.012766992	0.052470333	0.082157908	0.014287734
Bpl_scaf_63690-3.7	0.012930664	0.007641425	0.00896785	0.017187331	0.013831503	0.01238803	0.025016474	0.007205835	0.002419063	0.019800406	0.00730039	0.01650437	0.014500839	0.019905869
Bpl_scaf_63690-4.12	0.020820958	0.044602758	0.038955314	0.023833747	0.026496473	0.022621812	0.021894644	0.040727747	0.012311999	0.014960941	0.011382549	0.039094702	0.033662025	0.04483155
Bpl_scaf_63690-4.14	0.008885351	0.008178262	0.013273892	0.012674375	0.01863679	0.01648723	0.017386675	0.006491826	0.007738486	0.016378287	0.047653027	0.010706681	0.017547602	0.008836474
Bpl_scaf_63690-4.27	0.005557971	0.007137046	0.02008291	0.008567794	0.013926116	0.012309806	0.029854891	0.02328554	0.010954349	0.017124929	0.029673447	0.01025307	0.002803358	0.019780122
Bpl_scaf_63690-4.30	0.044932118	0.046180286	0.037032466	0.048328897	0.034817805	0.036253918	0.033239394	0.047240984	0.042193368	0.062413474	0.046391566	0.042958643	0.048815144	0.027952199
Bpl_scaf_49546-0.11	0.349135337	0.382889332	0.247659676	1.425321331	0.316201847	0.317037976	0.32234307	0.196437696	0.339343212	0.456019177	0.302309635	0.375263384	0.250160291	0.186209827
Bpl_scaf_49546-1.20	0.23535343	0.10809474	0.107546571	0.119927644	0.205405141	0.103628384	0.066324772	0.078874761	0.123700124	0.11030162	0.0733491	0.216299631	0.117074879	0.183408596
Bpl_scaf_49546-1.9	0.110755661	0.128209802	0.037203552	0.093220043	0.068925486	0.053200328	0.1004625	0.133715782	0.388569699	0.174696904	0.112889382	0.046377375	0.07340073	0.083237396
Bpl_scaf_49546-3.16	0.022803579	0.018790328	0.018980437	0.020484022	0.024753244	0.023524452	0.030085551	0.0305324	0.022255347	0.020383763	0.011902047	0.019537942	0.055876055	0.017439296
Bpl_scaf_49546-3.17	0.065900697	0.058804935	0.035508412	0.078177213	0.03359866	0.04596382	0.049703987	0.068454211	0.045816602	0.066942083	0.084203494	0.025380267	0.069508703	0.095334118
Bpl_scaf_49546-3.40	0.060550118	0.106299227	0.074120547	0.081821902	0.045321021	0.041570982	0.063176307	0.056314959	0.097809774	0.110823749	0.10725506	0.060836105	0.043943205	0.028421123
Bpl_scaf_49546-3.41	0.004618272	0.009533258	0.010912171	0.006306895	0.004294821	0.005303303	0.00315006	0.008236894	0.004766344	0.003548456	0.005483543	0.010052744	0.005052721	-0.001454756
Bpl_scaf_49546-3.42	0.307470127	0.629118325	0.556351136	0.266109548	0.377320045	0.391968954	0.470890941	0.433179265	0.442016962	0.335079399	0.389838885	0.458595216	0.5364187	0.344560639
Bpl_scaf_49546-3.43	0.137707878	0.229445043	0.290274357	0.110154597	0.151427302	0.15080133	0.175185168	0.279647898	0.176988659	0.169491749	0.175315655	0.122762984	0.149385658	0.108079356
Bpl_scaf_32877-5.18	0.061885121	0.037977459	0.114582308	0.033073279	0.034654704	0.050565686	0.048978979	0.068034951	0.045866001	0.054922413	0.038833601	0.036955799	0.070181062	0.053830178
Bpl_scaf_16998-0.16	0.013408611	0.034859264	0.053642395	0.010696125	0.016286386	0.011635631	0.105922639	0.015508844	0.006514521	0.019597097	0.02114434	-0.000631361	0.021777927	0.136149407
Bpl_scaf_16998-0.19	0.771416754	1.040494943	0.54622254	1.044674562	0.647320004	0.823516325	0.623392133	0.430418428	0.990630681	1.815569716	0.999649067	1.143145548	0.654060589	0.535008735
Bpl_scaf_60025-0.10	0.021927978	0.020389157	0.014432688	0.013571618	0.019758596	0.011891336	0.041691137	0.018909845	0.014907001	0.015944199	0.012343726	0.035184927	0.018707194	0.002233484
Bpl_scaf_7397-0.18	0.596585852	0.446195903	0.408842457	0.116282645	1.905453268	0.251818405	0.644190506	0.171195246	0.195237661	0.475789612	0.359859267	2.843776533	0.367440401	0.436567336
Bpl_scaf_30472-2.3	0.917421777	1.01903841	0.932284837	0.877918275	0.764057559	0.869423513	0.716078506	0.777701743	0.920495163	1.346405406	1.135531011	0.860535971	1.001968543	0.828101464
Bpl_scaf_30472-3.15	0.044981562	0.05201497	0.140587892	0.042449055	0.072688137	0.054940395	0.09016774	0.071347469	0.039076454	0.054639365	0.032427152	0.049179669	0.085093297	0.008403856
Bpl_scaf_30472-3.16	0.028949008	0.029583057	0.052966477	0.055009861	0.046296567	0.022811073	0.052467916	0.032782619	0.017873225	0.018458976	0.006330269	0.019036578	0.024716873	0.031314557
Bpl_scaf_54270-1.7	0.112069855	0.099325752	0.063650284	0.108157485	0.090588915	0.095985965	0.085132693	0.053358808	0.086903351	0.075110851	0.066403634	0.146535987	0.106280712	0.092491713
Bpl_scaf_54270-1.8	0.070154108	0.030815915	0.037979246	0.019603684	0.090067798	0.085795127	0.109598811	0.033690474	0.098625987	0.038199994	0.037838224	0.031501513	0.079821902	0.091472
Bpl_scaf_23675-1.2	0.190972595	0.137770849	0.139028166	0.136880969	0.161608568	0.144243994	0.121543851	0.125458032	0.140149644	0.154979308	0.071541856	0.183894441	0.145570586	0.1312367
Bpl_scaf_23675-2.9	0.006829273	0.016741216	0.008912861	0.003099307	0.076165306	0.006213488	0.024176897	0.014731015	0.006209219	0.006320314	0.002873511	0.015597854	0.006645096	0.024774311
Bpl_scaf_28772-0.5	0.044242672	0.018144737	0.03154733	0.025754667	0.052890706	0.046174935	0.030735711	0.033498063	-0.005288002	0.020582601	0.006627808	0.035310003	0.050387483	0.035208972
Bpl_scaf_55673-0.12	0.257708589	0.275198666	0.202651312	0.273511503	0.192964284	0.192326249	0.262700599	0.21015812	0.258649163	0.271614588	0.248003746	0.250946641	0.23816306	0.2951843
Bpl_scaf_55673-0.3	0.011845192	0.023555881	0.022101529	0.023911372	0.02158032	0.022967468	0.020169339	0.036040192	0.011649731	0.011023011	0.041805735	0.016764843	0.054374112	0.006862878
Bpl_scaf_3150-0.13	0.017358039	0.021215609	0.025373092	0.023291743	0.016393194	0.02801676	0.022245946	0.032919655	0.015240535	0.010811302	0.02016299	0.025619593	0.052558583	0.016984438
Bpl_scaf_3150-2.31	0.188459456	0.125856678	0.319563856	0.131405313	0.603789491	1.973986667	0.529717658	0.228658864	0.310120916	0.150003867	0.064728656	0.119916847	0.366614637	1.795981224
Bpl_scaf_3150-3.0	0.087229334	0.071746913	0.098900368	0.051120962	0.104153158	0.078197945	0.063577571	0.072699046	0.07340234	0.047286864	0.04422409	0.052838874	0.063900877	0.054270331
Bpl_scaf_3150-3.28	1.811230821	2.531193987	2.877899142	1.233829868	1.729917943	1.687475377	1.55247889	2.56151025	1.672637409	1.466399493	1.871102605	1.34789586	2.957982879	1.747511247
Bpl_scaf_38714-5.9	0.014992386	0.03365367	0.027080681	0.020447429	0.01672739	0.014409376	0.027798323	0.016908822	0.015691695	0.024780099	0.021638667	0.024232087	0.065520747	0.002827268
Bpl_scaf_38714-7.13	0.061581582	0.039455873	0.077479034	0.151735158	0.051390889	0.044579132	0.02774825	0.066349272	0.051021279	0.066426872	0.031684699	0.105689041	0.091730848	0.026342183
Bpl_scaf_38714-7.14	0.030969909	0.087210579	0.035178449	0.049290698	0.03424895	0.043983839	0.023499975	0.034455213	0.03245914	0.062454436	0.049018916	0.034335378	0.065719851	0.049868005
Bpl_scaf_15457-0.6	0.079685948	0.080921999	0.061260002	0.273992703	0.083361623	0.060479645	0.067604919	0.045708059	0.088928811	0.091140189	0.134587363	0.09824774	0.061792742	0.124496095
Bpl_scaf_2241-0.19	0.025523146	0.018651238	0.008924424	0.029047769	0.021212139	0.025188793	0.025900209	0.006992075	0.013447956	0.017146191	0.039110868	0.017550093	0.02032633	0.011447906
Bpl_scaf_44458-0.2	0.080334593	0.081490336	0.081899528	0.045342383	0.074224689	0.044812459	0.065986672	0.10638316	0.107376724	0.080641092	0.053040809	0.046184904	0.091274203	0.026887547
Bpl_scaf_1023-0.14	0.058508132	0.027792875	0.02458062	0.034226461	0.03562319	0.023638082	0.021705912	0.023910936	0.023781631	0.030851338	0.010966402	0.050888389	0.01244118	0.011460604
Bpl_scaf_26738-0.2	0.027423041	0.02086817	0.012828436	0.054934928	0.031675276	0.035038458	0.028659905	0.018855032	0.015563652	0.020441176	0.010128443	0.037760327	0.02573777	0.03609632
Bpl_scaf_44296-3.15	0.029461991	0.030806639	0.024791027	0.02899329	0.04174038	0.022551999	0.039849988	0.037523899	0.035321671	0.025398549	0.026128805	0.018054679	0.025995553	0.01921473
Bpl_scaf_44296-3.8	0.541772283	0.525495686	0.34894371	0.50533649	0.477108143	0.429076399	0.495015974	0.429439362	0.466846324	0.57808872	0.452624771	0.640904178	0.562932491	0.428174887
Bpl_scaf_44296-3.9	0.107416652	0.109644209	0.074884216	0.078695726	0.090512615	0.095024802	0.130913634	0.063676826	0.107363711	0.111433842	0.147175618	0.123435541	0.11208732	0.067224501
Bpl_scaf_44296-4.23	0.049982656	0.016071316	0.028826658	0.014916448	0.097835599	0.188607458	0.043934765	0.033127569	0.064514077	0.046630039	0.022391518	0.01198892	0.040894361	0.146098056
Bpl_scaf_44296-6.13	0.151372505	0.497021953	0.257213764	0.129984242	0.2175052	0.294854648	0.185236316	0.256633974	0.227467622	0.155971397	0.119068225	0.289107671	0.208028733	0.213556621
Bpl_scaf_44296-6.3	0.024667147	0.072517075	0.064174353	0.031340755	0.047560831	0.060175286	0.048560213	0.065804866	0.038207904	0.037431167	0.037064736	0.028048868	0.084098734	0.02020909
Bpl_scaf_44296-6.9	0.255793344	0.077042246	0.108282151	0.081117796	0.387584279	0.626204705	0.262866356	0.116049776	0.196386054	0.090920882	0.105565805	0.074337707	0.151317182	0.49720561
Bpl_scaf_16620-3.10	0.018546784	0.014843151	0.055005059	0.017658897	0.024137707	0.020257032	0.024727337	0.044359805	0.025681875	0.025956958	0.231395701	0.019449165	0.062605383	0.04724843
Bpl_scaf_58279-3.15	0.066153334	0.046963235	0.038551435	0.030880345	0.060599157	0.060510578	0.081881868	0.036486825	0.065562551	0.056509513	0.014766052	0.036181563	0.047399003	0.059359695
Bpl_scaf_1370-4.18	0.040175382	0.032202931	0.057531077	0.034712468	0.034348278	0.041998678	0.036797247	0.048316522	0.03609978	0.047101503	0.032852965	0.029622483	0.034264645	0.028537738
Bpl_scaf_1370-4.19	0.024113041	0.037100951	0.031603887	0.020917368	0.020520434	0.016093426	0.02419409	0.025288983	0.012468857	0.010255062	0.01218951	0.020677635	0.009540877	0.010779016
Bpl_scaf_1370-4.20	0.025258393	0.015900366	0.020492356	0.028360753	0.015437933	0.019897458	0.032039179	0.020913292	0.025169909	0.023480399	0.01233929	-0.003838999	0.033641112	0.018807493
Bpl_scaf_1370-4.31	0.011607563	0.013468867	0.013727584	0.007679602	0.010372496	0.018516295	0.010874855	0.009526797	0.004088583	0.009050687	0.011585356	0.013635181	0.001669642	0.013622619
Bpl_scaf_63676-0.3	0.205060232	0.154383665	0.151213731	0.259487387	0.052714399	0.085409919	0.09297094	0.13526578	0.115759512	0.197357237	0.280957386	0.199561443	0.145370843	0.066794312
Bpl_scaf_35290-1.7	0.311827642	0.246728219	0.279544935	0.097768554	0.289008824	0.268983606	0.159048064	0.107331124	0.163001504	0.184906396	0.171150802	0.091109677	0.250671905	0.432065061
Bpl_scaf_45850-1.13	0.013474974	0.028440836	0.018731795	0.026409851	0.015552498	0.020639239	0.023426888	0.01665615	0.015227337	0.021809221	0.013667081	0.008163867	0.029809482	0.010024181
Bpl_scaf_45850-1.18	0.191518015	0.14446911	0.082365264	0.234533168	0.13575086	0.103613516	0.10706791	0.094960341	0.120802426	0.14911809	0.204280409	0.361283445	0.073029815	0.102650709
Bpl_scaf_18893-0.6	0.009664857	0.00778216	0.010074653	0.007433761	0.010653681	0.009263856	0.008696119	0.007076599	0.006776964	0.009303152	0.010364637	0.015191365	-0.001333419	0.015871335
Bpl_scaf_18893-3.23	0.539706096	0.249669162	0.260946179	0.162518532	0.639676673	0.499751285	1.696253591	0.228188646	0.366216952	0.241324778	0.150889584	0.10651172	0.440393968	0.208949802
Bpl_scaf_18893-3.6	0.226858783	0.254883714	1.148854865	0.253746307	0.199487259	0.305735606	0.325601777	0.397853545	0.237199613	0.239476655	0.217760268	0.18945584	0.489673063	0.218285861
Bpl_scaf_18893-4.6	0.094097015	0.052540514	0.108814929	0.019046598	0.182379127	0.105929404	0.193706027	0.092215127	0.046654269	0.055935357	0.040236388	0.038019733	0.097740248	0.569955919
Bpl_scaf_18893-5.11	0.647231655	0.238537094	0.550565813	0.238445666	0.652615852	0.447709146	0.584982149	0.562422613	0.666837171	0.363113716	0.308616603	0.223224234	0.589215432	0.518048703
Bpl_scaf_45844-0.20	0.032054238	0.205187628	0.090134383	0.024253842	0.04932968	0.053061331	0.054016702	0.080893191	0.043917247	0.051291049	0.023763614	0.034391503	0.075898777	0.029373596
Bpl_scaf_45844-0.9	0.353627309	1.799346847	0.704829013	0.344084016	0.292967137	0.364997565	0.511935303	0.482863749	0.48783899	0.613485031	0.355645927	0.236790395	0.503978581	0.384388643
Bpl_scaf_8819-0.7	0.033798141	0.021187112	0.023620377	0.016578555	0.054959619	0.060513086	0.018579711	0.019027961	0.010925374	0.045074958	0.015880341	0.291511112	0.032153107	0.096408254
Bpl_scaf_8819-1.13	0.293702991	0.17485595	0.322973394	0.560115575	0.156670021	0.175056886	0.178389646	0.302995343	0.251915308	0.28252017	0.159985693	0.26083004	0.233758404	0.092064389
Bpl_scaf_8819-2.12	0.113479433	0.08765242	0.099514162	0.179988715	0.093823605	0.093758397	0.071807372	0.06861909	0.067616691	0.119503012	0.099199378	0.080779058	0.096129527	0.081653019
Bpl_scaf_8819-2.14	0.054381318	0.086049377	0.040615715	0.072007534	0.051350333	0.066353897	0.071059966	0.038096936	0.069952462	0.079430855	0.048270488	0.050276407	0.133071434	0.025994791
Bpl_scaf_29041-0.21	1.566131724	0.791833327	0.701790744	0.428043258	2.627211881	1.359703289	1.430079325	0.483964564	1.289335449	0.778531525	2.357307257	0.517231969	1.396646751	1.088542642
Bpl_scaf_55249-0.11	0.012003714	0.004130325	0.004833581	0.006542995	0.045803883	0.020580379	0.026372869	0.001927712	0.010081919	0.008168674	0.001933653	0.005446035	0.020114845	0.033674673
Bpl_scaf_33740-0.5	0.079848238	0.0705944	0.060434933	0.055756712	0.060350379	0.063926054	0.065634904	0.062149307	0.088922697	0.044146449	0.075886489	0.110340019	0.076191416	0.055496589
Bpl_scaf_33740-1.8	0.044155306	0.048864005	0.058648117	0.056017153	0.038637585	0.030239232	0.042318023	0.059590003	0.008646159	0.031188552	0.0276129	0.045087855	0.046351564	0.036269191
Bpl_scaf_15809-0.13	0.023293686	0.015507902	0.038732724	0.02026839	0.023942305	0.022591868	0.028506	0.035252943	0.015812617	0.013496674	0.005413396	0.016555461	0.014124073	0.021381756
Bpl_scaf_20639-0.0	0.231079458	0.13992525	0.41695321	0.154328974	0.181069044	0.242412307	0.208690715	7.552844838	0.322806685	0.259646229	0.249311236	0.126234921	0.323663049	0.186855536
Bpl_scaf_22242-2.18	0.09604541	0.097713845	0.091174316	0.078096419	0.075763587	0.081739637	0.0884314	0.20576422	0.073686146	0.141281287	0.246874054	0.118779036	0.129819153	0.141381409
Bpl_scaf_22242-2.44	0.699183717	1.332794698	1.765042988	0.744083275	0.589239678	0.680861327	0.964621563	2.299462511	0.998779794	1.319389129	1.31436266	0.803504536	1.212379356	0.69637626
Bpl_scaf_34735-0.2	0.106979889	0.110795012	0.057318759	0.11141419	0.133461389	0.027305562	0.086756848	0.073335049	0.092523085	0.092124137	0.054367591	0.060556648	0.096430066	0.039800158
Bpl_scaf_52603-0.6	0.204852218	0.365068668	0.23252074	0.136939977	0.232116351	0.214165791	0.222961133	0.212996039	0.266931292	0.241540967	0.602851353	0.212269566	0.238277202	0.173601199
Bpl_scaf_49534-0.6	0.03182655	0.025869389	0.025763909	0.024663298	0.034182671	0.027279096	0.036532353	0.016612829	0.014186694	0.032127627	0.023704606	0.027399029	0.011639869	0.021362584
Bpl_scaf_35834-0.6	0.024154025	0.014611839	0.022418844	0.045717727	0.022948358	0.019478957	0.033628461	0.010447433	0.019105995	0.01921567	0.012755097	0.056118977	0.013299965	0.018108145
Bpl_scaf_42063-3.9	0.199813321	0.072925523	0.129313251	0.074454263	0.336174987	0.345844587	0.145495076	0.120191147	0.233803217	0.09267345	0.084200401	0.082473298	0.20682673	0.248786453
Bpl_scaf_40568-1.13	0.059806362	0.497350919	0.062118625	0.054531191	0.046525556	0.073110926	0.05151989	0.052655158	0.053524689	0.058320636	0.015688417	0.049247268	0.038466207	0.043104585
Bpl_scaf_40568-1.9	0.068078176	0.013240279	0.035453393	0.011051615	0.073455125	0.064832695	0.055139711	0.028362163	0.0538489	0.022104296	0.036142777	0.015769604	0.094611922	0.124195149
Bpl_scaf_20231-0.6	0.227842368	0.100998989	0.080401195	0.288752037	0.057101389	0.063592016	0.070924449	0.095041278	0.146099311	0.152066403	0.043898962	0.090047041	0.114836481	0.105996655
Bpl_scaf_20231-3.3	0.410121903	0.386142531	0.486287868	0.380685418	0.311014451	0.246778532	0.240971844	0.363810826	0.28359246	0.301972544	0.302526334	0.235098975	0.335022229	0.173731663
Bpl_scaf_20231-3.4	3.402574207	4.20487162	5.280082262	2.683174861	3.282152304	2.60284624	3.109442137	3.539650267	2.751402553	2.626559665	2.848692107	2.585200383	3.569798401	2.863647708
Bpl_scaf_20231-4.16	0.016743263	0.017632417	0.017876274	0.015166425	0.017985305	0.009038772	0.012781185	0.012932246	0.011831498	0.003402175	0.006000308	0.022048987	0.012547718	0.001943194
Bpl_scaf_59940-0.6	2.145469321	2.226191066	1.481048877	7.485533246	1.12973684	0.886578211	0.940466151	1.328345907	36.01145636	2.816805168	1.75012784	1.066735655	1.922216042	0.630716215
Bpl_scaf_37149-0.2	0.268698473	0.09931457	0.100835569	0.210876654	0.117152289	0.074508276	0.145427428	0.19270247	0.163401685	0.184141477	0.149408074	0.06386587	0.129592377	0.103229632
Bpl_scaf_46330-0.4	0.164895096	0.101291459	0.233566946	0.239315796	0.095591888	0.123584904	0.088883122	0.153303958	0.079684872	0.133979789	0.063500923	0.571394154	0.146082333	0.103835262
Bpl_scaf_44851-0.5	0.610596729	0.455889616	0.520958573	0.350049829	0.549096715	0.777780362	0.612737121	0.51382484	0.87055539	0.50971484	0.377239854	0.440950724	0.543881823	0.867741792
Bpl_scaf_53107-0.6	1.337239384	1.034360371	1.536837803	0.884274008	1.818730988	1.998360399	1.061670394	1.32017058	1.28577535	0.954446677	1.018522718	1.285341013	1.731326553	1.955193346
Bpl_scaf_53107-5.2	0.142212941	0.203288244	0.169370014	0.134991444	0.13866271	0.15042035	0.147613996	0.106856927	0.200218973	0.172619861	0.128796442	0.161123456	0.177563407	0.10533674
Bpl_scaf_17533-0.11	0.131303198	0.172509752	0.116513378	0.090427519	0.098800881	0.086582527	0.14080368	0.06358945	0.097182765	0.164405178	0.125892012	0.177985255	0.201890302	0.094833961
Bpl_scaf_17533-3.13	0.514432688	0.555981434	0.372328134	0.522192473	0.340726751	0.254568124	0.48309231	0.523649547	1.436392756	0.858359212	1.06566742	0.602811544	0.358616701	0.262428458
Bpl_scaf_17533-3.20	1.076292853	1.159794594	0.674294676	1.061295926	0.58965068	0.472259378	0.711296236	0.8492963	1.549967899	1.054143999	1.452651517	1.183613079	0.731941401	0.660878614
Bpl_scaf_17533-3.21	0.797738073	0.952932629	0.704685775	0.65914356	0.641299931	0.48386079	0.733727347	0.788408252	3.515545374	1.19429719	1.251066709	0.901370823	0.613722377	0.570152004
Bpl_scaf_17533-4.27	0.063382141	0.038591838	0.04425893	0.044741517	0.085162934	0.059438567	0.077438626	0.052667016	0.033733317	0.054444368	0.05388693	0.035864175	0.078660698	0.104250341
Bpl_scaf_17533-4.28	0.219031592	0.283738287	0.371508106	0.49106369	0.248532872	0.255255271	0.189848215	0.229718154	0.171634698	0.270732725	0.281798631	0.132129857	0.231491029	0.212009027
Bpl_scaf_17533-5.20	0.062753381	0.053049042	0.054309478	0.068476947	0.058299757	0.079180777	0.079909135	0.060358502	0.071464483	0.051286938	0.030968613	0.059722585	0.044047425	0.085990524
Bpl_scaf_17533-5.49	0.179078356	0.141404534	0.205320606	0.149535712	0.159881687	0.153990276	0.147774504	0.102871801	0.1461811	0.125448796	0.094468879	0.154946381	0.178486887	0.219769028
Bpl_scaf_17533-5.50	0.007522263	0.010146995	0.019719234	0.005167351	0.006396233	0.008490134	0.017779095	0.012096496	0.0158226	0.009655896	0.009736516	0.008366562	0.01661306	0.003645631
Bpl_scaf_17533-5.52	0.019618884	0.072334585	0.033465106	0.021603307	0.021159268	0.025986045	0.055818408	0.028166252	0.024039263	0.053322934	0.012611606	0.011639266	0.039556286	0.010704381
Bpl_scaf_17533-5.53	0.410450208	0.559076587	0.51939081	0.359896701	0.337596238	0.350804979	0.505349331	0.407457589	0.36244458	0.533239055	0.223161297	0.345884019	0.506485644	0.319409586
Bpl_scaf_17533-5.54	0.358168638	1.162450816	0.727456805	0.303064129	0.588930939	0.522932505	0.362515554	0.560980291	0.590785313	0.523579185	0.243864197	0.560898475	0.484728408	0.485001445
Bpl_scaf_17533-5.55	0.009187584	0.004665656	0.009813676	0.013844786	0.016969513	0.008932692	0.006723442	0.008341739	0.011190798	0.006181539	0.004689809	0.018301853	0.001609067	0.031143785
Bpl_scaf_46023-2.10	0.046285146	0.028913847	0.02626052	0.030492565	0.138542136	0.134787428	0.258066169	0.039287075	0.064399716	0.036423416	0.046693392	0.030105971	0.028134893	0.083170719
Bpl_scaf_46023-2.9	0.012017965	0.011355572	0.007949413	0.004488129	0.047344282	0.091353498	0.063554813	0.010205705	0.078249688	0.012693268	0.008203028	0.006539853	0.009932994	0.25241142
Bpl_scaf_46023-4.8	0.058199575	0.072161171	0.048995963	0.084849379	0.055939963	0.050195148	0.046869603	0.054395354	0.032893056	0.106764286	0.06930098	0.078763906	0.067931753	0.021402104
Bpl_scaf_46023-4.9	0.011921803	0.009894843	0.015844172	0.017701876	0.022708525	0.085259263	0.018148478	0.009929999	0.017285456	0.008283238	0.005428341	0.014737278	0.016647906	0.003046814
Bpl_scaf_46023-5.15	0.988781228	1.030726256	1.127831296	1.008580836	0.796137322	0.963265609	0.83144743	0.923202717	1.18860542	1.197519907	1.540642036	1.02666048	0.873425686	1.094427038
Bpl_scaf_46023-5.17	0.085161434	0.083241463	0.069316595	0.105887671	0.100021149	0.106459932	0.127874184	0.073361973	0.102677414	0.062129803	0.050954764	0.093521585	0.089528088	0.154967258
Bpl_scaf_33635-3.5	0.430931139	0.816731389	0.390118898	0.684501537	0.37981859	0.390737967	0.382968182	0.346874955	0.448242362	0.505286074	0.508667065	0.557730402	0.504029795	0.290106786
Bpl_scaf_33635-4.6	3.811841185	5.772659944	3.677451207	5.479354908	3.026068909	3.332232827	2.661985432	2.820795837	5.535481273	5.575020425	4.695577109	4.805078837	4.030079082	2.957560236
Bpl_scaf_33635-4.7	0.055930664	0.090571553	0.095261298	0.038992542	0.074782973	0.105536422	0.087067802	0.088334518	0.041783943	0.054195606	0.062686476	0.101309803	0.070709484	0.101010468
Bpl_scaf_17445-0.12	0.07816162	0.046064783	0.030564896	0.087954173	0.059000392	0.041225446	0.036725583	0.038538013	0.066012982	0.051802535	0.054760206	0.09467568	0.046891317	0.079161026
Bpl_scaf_2342-1.10	0.091198194	0.094277703	0.038575413	0.104647781	0.046103504	0.033584013	0.016311225	0.042138717	0.032975664	0.057828108	0.030415103	0.102920765	0.055390139	0.031203612
Bpl_scaf_30860-0.16	0.019469668	0.023060962	0.027080039	0.051675292	0.019596068	0.024183583	0.037965894	0.052856383	0.037185835	0.034019492	0.044929112	0.008676875	-0.004541319	0.014426059
Bpl_scaf_30860-0.17	0.272375797	0.252069431	0.332363795	0.329818464	0.244040136	0.208228997	0.195728526	0.320691846	0.179098373	0.22774277	0.2233427	0.332361207	0.294893262	0.343672143
Bpl_scaf_30860-0.19	0.178630503	0.190006752	0.176348653	0.120716615	0.125382421	0.102660352	0.147728222	0.194119942	0.164723458	0.134533465	0.105594343	0.266149644	0.164114427	0.108677985
Bpl_scaf_36952-0.8	0.018156132	0.047911494	0.030732111	0.014688034	0.015550762	0.013359852	0.021408174	0.026427652	0.007438314	0.02198685	0.012239927	0.029322062	0.032832402	0.011829548
Bpl_scaf_28281-4.15	0.410172291	0.589380993	0.249912749	0.69106575	0.362567458	0.301263345	0.203001788	0.171824597	0.304601877	0.391436998	0.31371863	0.30749566	0.286895291	0.303693522
Bpl_scaf_34834-1.6	0.075220158	0.077883091	0.037041347	0.047426856	0.055701407	0.034489082	0.046066944	0.051993934	0.063566434	0.063886544	0.043266153	0.04454924	0.030559919	0.076810114
Bpl_scaf_34834-1.7	0.030622557	0.052970667	0.045382825	0.034111011	0.029254273	0.063848803	0.024405379	0.048839005	0.04405592	0.06188264	0.035356835	0.031574994	0.017033101	0.018020473
Bpl_scaf_34834-3.6	0.181284421	0.136217907	0.093836022	0.139033061	0.148380197	0.108767837	0.141782909	0.135195988	0.16085476	0.236316219	0.182673447	0.198890541	0.147924602	0.157078562
Bpl_scaf_34834-4.8	0.03720784	0.051380352	0.02838722	0.030489368	0.024960574	0.025052949	0.037371832	0.047857917	0.027308522	0.060216541	0.05025765	0.032655909	0.021413411	0.017241451
Bpl_scaf_5899-0.18	0.929932417	0.75767073	0.607295377	0.653547719	0.796450673	0.994006209	0.512258319	0.498261052	0.63276092	0.806135259	0.449052898	1.111586925	0.637192082	0.55275994
Bpl_scaf_5899-0.32	0.271459577	0.114742034	0.101523995	0.111725612	0.465872513	0.421622959	0.171270482	0.11031759	0.177888908	0.184713107	0.116002115	0.090211863	0.259575763	0.551988515
Bpl_scaf_22702-0.3	0.964354087	1.202246183	1.708673653	0.673177043	1.480335306	1.831314523	0.874840395	1.541953558	1.087703717	0.935990495	0.822364516	0.859105791	1.285800075	1.470900744
Bpl_scaf_22702-0.6	0.034630902	0.031875978	0.032573855	0.079942396	0.022278378	0.03373859	0.028260801	0.024414694	0.02627603	0.009851523	0.009744752	0.015460526	0.034462744	0.016524181
Bpl_scaf_35327-1.5	0.025916702	0.023711865	0.020451842	0.034549721	0.045425785	0.048055211	0.022411897	0.015348724	0.033490344	0.024892326	0.008193866	0.02334975	0.032962925	0.050809689
Bpl_scaf_35327-2.15	0.051475635	0.023288745	0.035625554	0.039120639	0.039123259	0.030710816	0.022661699	0.046761395	0.030983544	0.048437925	0.02265023	0.049178184	0.039842183	0.003433948
Bpl_scaf_61378-0.11	0.0051303	0.005052209	0.02670057	0.004393743	0.005894858	0.010789224	0.018332687	0.017085729	0.006528526	0.00664185	0.010981643	0.001186704	0.000183882	0.005646118
Bpl_scaf_61378-0.12	0.019831742	0.024755054	0.026439671	0.029943696	0.025420732	0.018345056	0.02417871	0.017700756	0.023539314	0.068276593	0.038469065	0.01890149	0.018781271	0.024114741
Bpl_scaf_61378-0.25	0.015361404	0.023979122	0.024273833	0.010742164	0.012224409	0.018134487	0.011314167	0.019357069	0.005985101	0.020054281	0.008704718	0.013479254	0.000597985	0.016791653
Bpl_scaf_61378-1.14	0.067751951	0.040296599	0.036059724	0.09477926	0.066855179	0.055454066	0.054167646	0.069072983	0.074239712	0.081488746	0.079827933	0.095377618	0.059484584	0.072408217
Bpl_scaf_61378-1.22	0.059673408	0.049581426	0.094030784	0.047738076	0.051753312	0.074340516	0.056680237	0.145338113	0.058254413	0.068951657	0.07066013	0.069974074	0.089201413	0.062380193
Bpl_scaf_61378-2.7	0.069249756	0.121382965	0.061713143	0.063051641	0.055517983	0.047689068	0.091109584	0.043921168	0.033733843	0.062677561	0.041077072	0.113685887	0.060842646	0.024164938
Bpl_scaf_61378-3.3	0.020602089	0.019261731	0.024726116	0.027926202	0.022643492	0.027616125	0.017109999	0.031796139	0.027486019	0.019151262	0.002355027	0.030011976	0.04095936	0.018185362
Bpl_scaf_61378-7.10	0.268867444	0.157000872	0.174783509	0.227461626	0.17346995	0.129455306	0.131442375	0.140131928	0.177100668	0.124842326	0.112312944	0.575202769	0.155051392	0.113061893
Bpl_scaf_28863-0.3	0.044061864	0.184226718	0.126119347	0.070881129	0.040709318	0.035245192	0.065703388	0.05054919	0.082037052	0.073792912	0.078985572	0.029013932	0.045069162	0.022360233
Bpl_scaf_12384-0.4	0.030508106	0.02987591	0.017872928	0.043636688	0.032941009	0.024798341	0.035261704	0.036695643	0.025037107	0.032123954	0.024944897	0.053283137	0.0286164	0.032738323
Bpl_scaf_12384-1.8	0.17005798	0.115030742	0.113606524	0.147614691	0.109447974	0.116882778	0.146179146	0.154781785	0.129045843	0.118868153	0.104267807	0.164927973	0.101017782	0.166466264
Bpl_scaf_12384-2.15	0.103885706	0.033403675	0.067910017	0.036126814	0.215707764	0.200140785	0.166086544	0.030534319	0.069599454	0.055042101	0.0441916	0.045569135	0.155335316	0.2538037
Bpl_scaf_9959-5.7	0.015905908	0.016430257	0.023017703	0.066521465	0.0220387	0.019237679	0.013632892	0.018212976	0.013351392	0.0423401	0.011567069	0.012867246	0.020193587	0.007860979
Bpl_scaf_53908-1.15	0.011874483	0.010746375	0.009274949	0.018445417	0.008933247	0.007391306	0.014758798	0.01338432	0.010370372	0.007335655	0.005842273	0.035752246	0.003762648	0.020765657
Bpl_scaf_53908-4.17	2.057916607	1.674922908	2.317024922	0.944346086	5.95099169	4.514652588	3.872691226	1.790599926	2.193301572	1.536709715	1.087149983	1.434535646	2.888689105	5.786943951
Bpl_scaf_34304-0.13	0.084473547	0.058277752	0.042604122	0.053951162	0.058852559	0.036087437	0.031110257	0.069230174	0.059590709	0.074758295	0.042433311	0.10050917	0.043288491	0.035190154
Bpl_scaf_29437-0.3	0.578881039	0.18480199	0.180987398	0.646973891	0.201691392	0.147017489	0.131176877	0.180619381	0.195053878	0.247454935	0.197034773	0.319175879	0.23221742	0.138905167
Bpl_scaf_29437-0.4	0.713682315	0.22713317	0.290406133	1.31473258	0.242870913	0.145362912	0.152488541	0.292898526	0.230087677	0.348390053	0.208902457	0.446060736	0.262057254	0.131470885
Bpl_scaf_29437-1.74	0.375954497	0.105641988	0.11415236	0.565744064	0.098225817	0.065429989	0.060001357	0.098145714	0.113600959	0.157637465	0.092794822	0.177346646	0.100398483	0.070024255
Bpl_scaf_29437-1.76	0.014062894	0.023740753	0.078093654	0.019056329	0.013266261	0.018734447	0.03474876	0.04565389	0.032149602	0.030213127	0.018995389	0.020910942	0.04181463	0.009622213
Bpl_scaf_34918-3.5	0.033145216	0.043587753	0.044980386	0.031871413	0.035111788	0.045533973	0.043446355	0.056124337	0.025016611	0.05128799	0.014556441	0.021616292	0.073868957	0.043369576
Bpl_scaf_34918-4.17	0.116813267	0.121418492	0.112232604	0.178248059	0.092861167	0.101150458	0.078603785	0.117290512	0.099377329	0.187715186	0.082482468	0.106388588	0.160290972	0.132778696
Bpl_scaf_34918-4.21	0.055793115	0.051696516	0.031164345	0.067672577	0.043708205	0.029816955	0.067115871	0.051568627	0.014847649	0.106390837	0.054212762	0.047705743	0.02555134	0.040462767
Bpl_scaf_55333-2.10	0.726631723	1.335882429	0.964402893	3.277331311	0.500217457	0.501757042	1.932773046	1.070024556	2.787396638	2.06113848	1.488652376	10.52170836	0.665788746	0.525065974
Bpl_scaf_55333-5.19	0.069705892	0.024212635	0.027754021	0.054213629	0.030988002	0.054694216	0.035864665	0.044124029	0.028193905	0.028008898	0.027465226	0.028095222	0.036178103	0.019061045
Bpl_scaf_55333-5.20	0.161311268	0.086683689	0.089407813	0.18903799	0.114270976	0.107997319	0.100963169	0.087590828	0.11637838	0.118707166	0.060890724	0.168314826	0.078655995	0.085008577
Bpl_scaf_54385-2.0	0.046755748	0.010429442	0.013992774	0.015425927	0.019860451	0.061086544	0.029493116	0.010581698	0.015761104	0.024246145	0.002788039	0.053218351	0.01738631	0.043117573
Bpl_scaf_54385-3.0	0.028395999	0.011123686	0.013248238	0.014739925	0.020315163	0.036509253	0.030980668	0.006041212	0.004112003	0.009060608	0.006865711	0.024192361	0.006212322	0.046821908
Bpl_scaf_62926-1.18	0.307101456	0.148073417	0.124330344	0.055836844	0.594286243	0.667736743	0.324706142	0.056034755	0.649929991	0.157324533	0.095722811	0.038637132	0.521066312	0.292806473
Bpl_scaf_53641-0.2	0.117749254	0.034660226	0.053643366	0.044797242	0.266860088	0.260463406	0.194038958	0.045034437	0.071787113	0.044357331	0.045775323	0.027698068	0.133207589	0.193832614
Bpl_scaf_54175-1.6	0.062182979	0.077059215	0.05117155	0.082946443	0.077758976	0.062122349	0.086389385	0.052095697	0.079845596	0.055671617	0.091254001	0.057314399	0.044189913	0.062592888
Bpl_scaf_54175-1.7	0.016798076	0.014646618	0.009962205	0.007777838	0.084068527	0.062617897	0.057477291	0.007453404	0.078883211	0.018329652	0.01337644	0.045893722	0.022947846	0.217438598
Bpl_scaf_54175-2.11	0.054418069	0.081510473	0.053992627	0.052564239	0.055727991	0.043619684	0.080884601	0.060067135	0.024151643	0.064833377	0.023843277	0.029544008	0.065201867	0.059495828
Bpl_scaf_54175-2.9	0.011212249	0.010258633	0.01559218	0.011034425	0.01350516	0.009457115	0.015721477	0.062161131	0.455034136	0.016264587	0.063830862	0.015493021	0.036737652	0.00148253
Bpl_scaf_54175-4.5	0.156861944	0.048022449	0.029108451	0.030300435	0.079315855	0.056439536	0.105716267	0.038207561	0.069062462	0.042624843	0.024616122	0.158869253	0.063157435	0.046883028
Bpl_scaf_54175-5.10	0.072819239	0.16041404	0.123292214	0.122210916	0.071268895	0.086642241	0.091280141	0.077751355	0.084171736	0.15685525	0.105068497	0.09521737	0.117176525	0.102025862
Bpl_scaf_54175-6.18	0.183270769	0.118523208	0.154479186	0.244200034	0.149073587	0.148444152	0.156331066	0.130292336	0.155969949	0.233691941	0.210709422	0.174050092	0.104817535	0.203863534
Bpl_scaf_54175-6.19	0.009375499	0.009316124	0.010350188	0.01059824	0.024046581	0.015764428	0.013844722	0.010049361	0.007535482	0.013472201	0.004067381	0.027412269	-0.000640187	0.027653504
Bpl_scaf_39399-1.21	0.16111218	0.129278449	0.078841473	0.139592708	0.12254412	0.087431788	0.140972329	0.077514579	0.103421979	0.090823102	0.135004723	0.387606148	0.150690236	0.100299376
Bpl_scaf_39399-1.23	0.179709391	0.140680667	0.111440335	0.211202793	0.156938216	0.09109884	0.150034156	0.075543174	0.096202234	0.145564913	0.107127448	0.388889822	0.191560832	0.076221897
Bpl_scaf_39399-2.1	0.041512073	0.017718311	0.028115665	0.027638983	0.04265644	0.018722384	0.028405012	0.032039425	0.048928516	0.022219448	0.028727814	0.0616161	0.001380117	0.01045276
Bpl_scaf_39399-3.4	0.057909422	0.061745175	0.06395941	0.041673916	0.102429609	0.078747188	0.378569952	0.026140248	0.084619807	0.059441246	0.033261439	0.129852634	0.055577811	0.243884779
Bpl_scaf_19197-1.13	0.08935316	0.053641333	0.026823416	0.046148033	0.073468415	0.055240585	0.066974089	0.023605424	0.035964962	0.035622899	0.022752541	0.094111329	0.057189431	0.056173285
Bpl_scaf_19197-2.27	0.017190153	0.027405081	0.026357236	0.064012044	0.011389353	0.014865837	0.014664439	0.012179334	0.019379746	0.04042264	0.021570863	0.025729024	0.022430239	0.01009801
Bpl_scaf_19197-2.31	0.007462262	0.007340978	0.003768004	0.004311407	0.01257392	0.005581199	0.003407835	0.003049005	0.001646314	0.002450563	0.000952529	0.022435691	0.013900051	0.005142403
Bpl_scaf_19197-2.32	0.115654364	0.087658933	0.039211239	0.061347045	0.126829341	0.059237086	0.035560862	0.045396556	0.068443115	0.057299391	0.019042843	0.150190121	0.041831606	0.082854768
Bpl_scaf_1200-1.18	0.026096922	0.009875589	0.029116515	0.009924045	0.045140562	0.015978892	0.015410094	0.020108673	0.012447571	0.018807838	0.009738925	0.007727266	0.035268999	0.022599306
Bpl_scaf_1200-1.3	0.052048895	0.071489766	0.100146714	0.063567304	0.102736466	0.259786016	0.070498333	0.098834346	0.067318331	0.055430163	0.050697928	0.060189284	0.079462196	0.120626113
Bpl_scaf_40888-3.15	0.083513424	0.034513847	0.040777036	0.033164802	0.228288584	0.124434771	0.11294664	0.050014105	0.083610923	0.065675812	0.045793602	0.056306168	0.075183947	0.216094555
Bpl_scaf_40888-4.10	0.01964238	0.005483763	0.010811599	0.007091695	0.014357383	0.014548366	0.014022177	0.011914248	0.016929124	0.012030517	0.007239755	0.032033961	0.027421704	0.013259579
Bpl_scaf_40888-4.12	0.598638872	0.399664437	0.375611343	0.693122451	0.376445531	0.319493961	0.407923195	0.209315689	0.499801405	0.306563382	0.412998692	1.635990755	0.386547987	0.354230958
Bpl_scaf_2553-0.0	0.045163649	0.050268898	0.022254099	0.072703394	0.03737079	0.037239268	0.049871468	0.04303499	0.045789754	0.046307439	0.033704108	0.047332578	0.040293371	0.047243438
Bpl_scaf_749-0.5	0.030969384	0.077773659	0.059466941	0.039333024	0.047859545	0.076494071	0.05217081	0.064781022	0.024638801	0.041244727	0.026346176	0.057341011	0.086109601	0.063104759
Bpl_scaf_749-1.0	0.006539598	0.003449004	0.007693817	0.007030314	0.002851368	0.007900334	0.002885183	0.179591449	0.006636568	0.005539456	0.023157078	0.00338311	0.014270614	0.011394223
Bpl_scaf_749-1.7	0.099725485	0.295034062	0.319754126	0.068312156	0.070455529	0.144230134	0.271746729	0.110586204	0.096391351	0.145945561	0.102813396	0.144218132	0.119978193	0.136993074
Bpl_scaf_749-2.11	0.051660705	0.051422194	0.045342304	0.118127278	0.057235951	0.032517295	0.051580674	0.056993763	0.053327064	0.061673581	0.022891516	0.070100168	0.032792008	0.038222937
Bpl_scaf_749-3.7	0.028959269	0.027837646	0.029245275	0.028435796	0.027779993	0.031241279	0.043317737	0.02345313	0.023116689	0.018430517	0.01814273	0.044042115	0.057291705	0.035448953
Bpl_scaf_749-3.8	0.091843408	0.092632479	0.064692506	0.1679538	0.073478942	0.076309864	0.105918424	0.097564687	0.075403818	0.107151467	0.080166652	0.109842436	0.080928339	0.045374253
Bpl_scaf_749-4.9	0.006417031	0.005720795	0.028926005	0.009320411	0.008406081	0.005925101	0.018218995	0.004592404	0.015530024	0.009442829	0.007119396	0.018130476	0.007826616	0.028436513
Bpl_scaf_54265-0.7	0.027631807	0.037235333	0.034986538	0.025889738	0.036329319	0.025585534	0.043234194	0.035381199	0.04828453	0.040244497	0.037497841	0.040933922	0.029469897	0.040460182
Bpl_scaf_54265-1.12	0.256342867	0.322083653	0.247426208	0.332842874	0.213017117	0.261204078	0.198320663	0.285679774	0.239178556	0.305823389	0.377111124	0.366031392	0.253885537	0.159499274
Bpl_scaf_54265-1.13	0.497818106	0.525597854	0.932291215	1.951798174	0.348572568	0.409824515	0.452874037	0.665918848	0.564813492	0.618226791	0.398255935	0.294318661	0.628944308	0.449641959
Bpl_scaf_62499-0.4	0.072454596	0.152531134	0.168979359	0.126703606	0.071273027	0.059432688	0.334893054	0.320911943	0.464650919	0.184992097	0.293687482	0.619095247	0.150393249	0.366732343
Bpl_scaf_24479-1.4	0.023655802	0.015816737	0.026155389	0.022916199	0.012085423	0.02167029	0.019078009	0.07924548	0.23468865	0.236867814	0.03462818	0.017021626	0.006241289	0.004956936
Bpl_scaf_24479-1.5	0.146182092	0.045691343	0.074954821	0.056226269	0.29381191	0.133276952	0.220610236	0.06709361	0.135067829	0.076577336	0.035666453	0.048448761	0.146985442	0.276231111
Bpl_scaf_24479-2.11	0.023341085	0.008329922	0.009849541	0.011317058	0.042903336	0.052827595	0.041198231	0.012122704	0.004590108	0.011770015	0.008501926	0.001449523	0.005601453	0.088944982
Bpl_scaf_40388-1.7	0.039285144	0.032451942	0.009904872	0.035388132	0.04082722	0.040115731	0.02803831	0.00985139	0.010550501	0.03991606	0.002010707	0.041196537	0.019108184	0.03082079
Bpl_scaf_33268-0.0	0.057649391	0.027057996	0.03152809	0.335014645	0.021117796	0.019195786	0.032710413	0.060357806	0.046209837	0.10104318	0.041674495	0.150413663	0.054919375	0.022590363
Bpl_scaf_21899-0.25	0.942755272	2.03371717	0.489839599	1.305679177	0.593984543	0.873092727	0.937963805	0.894848258	1.402608247	1.962594603	1.041592089	0.73461336	1.031102794	0.500312682
Bpl_scaf_21899-2.9	0.810332202	1.384004507	0.800668216	0.823728759	0.765441207	0.758615356	0.663640037	0.587834409	0.71042795	0.809578478	0.669426894	0.805008611	0.808368312	0.596348381
Bpl_scaf_21899-3.3	0.086087946	0.079362906	0.066040027	0.07840261	0.074315754	0.059376652	0.06022927	0.068636964	0.040746699	0.058832501	0.055765912	0.10641594	0.015009384	0.063876409
Bpl_scaf_21899-4.14	0.040694257	0.053026624	0.033431577	0.049709873	0.031466614	0.03316171	0.044551622	0.023897898	0.027160364	0.060162088	0.074180641	0.023018185	0.043524294	0.007115556
Bpl_scaf_39991-0.4	0.148638514	0.079635262	0.099913037	0.158193226	0.13579893	0.084470694	0.100832131	0.100368567	0.076445754	0.113470015	0.072425163	0.171239488	0.094184537	0.085403332
Bpl_scaf_53648-1.7	0.115208181	0.100040657	0.089151299	0.085724435	0.103746162	0.106498171	0.158661601	0.062402064	0.171026272	0.106126477	0.132214518	0.108530135	0.057378321	0.155017076
Bpl_scaf_53648-2.11	0.119074438	0.138614203	0.075112785	0.144215068	0.093677602	0.078004932	0.103570135	0.095978017	0.082095147	0.136291669	0.145729911	0.11212043	0.063117727	0.072969282
Bpl_scaf_45043-0.8	0.0629996	0.049869095	0.069046106	0.054266407	0.074851417	0.084243199	0.055810314	0.050304127	0.043329146	0.05477332	0.028279965	0.095900175	0.063803934	0.135369953
Bpl_scaf_45043-0.9	0.085547292	0.059763919	0.037167303	0.047743886	0.118454812	0.133766785	0.106857873	0.038145984	0.105381331	0.054770793	0.046118545	0.036748939	0.111537393	0.093508234
Bpl_scaf_25756-1.40	0.009786891	0.009561169	0.026700945	0.008953478	0.020812506	0.302398062	0.020286333	0.022206902	0.008922668	0.015817808	0.012900831	0.012998375	0.040830738	0.0410088
Bpl_scaf_25756-2.6	0.083225525	0.122023945	0.130457181	0.095380435	0.093092831	0.113655265	0.114373932	0.132620684	0.250255227	0.105355366	0.091541748	0.082185284	0.12242218	0.155415779
Bpl_scaf_30030-1.12	0.148439853	0.088044466	0.268672359	0.079636983	0.164663097	0.196903469	0.213905317	0.163666256	0.088847039	0.166322234	0.109157347	0.169269176	0.16906317	0.305131677
Bpl_scaf_30030-3.7	0.007207654	0.025011005	0.009424229	0.002969756	0.00683477	0.007833469	0.007424386	0.008234495	0.002818547	0.002966223	0.00257296	-0.006864247	0.008574561	0.008789461
Bpl_scaf_30030-3.8	0.012809609	0.022008155	0.018936995	0.005118256	0.008179094	0.012326262	0.012958463	0.016060344	0.016725403	0.012789247	0.007464703	0.005769853	0.009257881	0.013748186
Bpl_scaf_30030-3.9	0.030396485	0.051460506	0.06884683	0.027081604	0.060390056	0.125346541	0.034826423	0.056156734	0.029959008	0.02876951	0.053554061	0.037645272	0.066118173	0.051821664
Bpl_scaf_30030-4.5	0.010803708	0.004484615	0.02460853	0.00647144	0.011912176	0.008498366	0.020264427	0.019266345	0.011668826	0.008009228	0.01610268	0.007500556	0.015524631	0.009110322
Bpl_scaf_30030-4.6	0.012585173	0.027015438	0.034112471	0.017511808	0.028115191	0.020095805	0.012768672	0.039208404	0.014170184	0.013940518	0.022558377	0.017249431	0.020016073	-0.007952976
Bpl_scaf_30030-5.10	0.052954507	0.03409122	0.070463757	0.034918979	0.057418111	0.054425567	0.05199189	0.08170992	0.076896564	0.020751739	0.030151961	0.050114407	0.062972321	0.034246025
Bpl_scaf_30030-5.11	0.021838784	0.013758202	0.016544925	0.009366935	0.07880984	0.028483041	0.044648268	0.018917054	0.024590489	0.028327844	-0.006585088	0.036152193	0.036959506	0.092259213
Bpl_scaf_30030-5.20	0.021086678	0.008221445	0.0102593	0.009119556	0.032756891	0.029839542	0.019856167	0.011320169	0.00627454	0.012532466	0.005607272	0.026998832	0.003463325	0.025369254
Bpl_scaf_27959-0.18	0.014207343	0.00828267	0.011157624	0.01710214	0.014720451	0.013987283	0.010642443	0.002241203	0.005792643	0.014105299	0.004342256	0.028657829	0.010624976	0.027307857
Bpl_scaf_13258-0.4	0.117263965	0.105210979	0.063491829	0.118816745	0.108712652	0.090303309	0.07731388	0.073908575	0.133052621	0.075944895	0.050249933	0.108099332	0.052113944	0.089709934
Bpl_scaf_13258-1.4	0.801142187	0.667249774	0.815103745	0.613993081	1.511522883	0.611191279	0.571486076	2.17063068	1.722625397	1.198567661	0.858266957	0.834305641	0.817624324	0.644378222
Bpl_scaf_13258-2.8	0.210065334	0.246417765	0.215655859	0.18200155	0.176246361	0.189385419	0.233908086	0.156559793	0.157056462	0.198107329	0.156526505	0.195218525	0.231888337	0.192198106
Bpl_scaf_13258-3.14	0.009983158	0.024648712	0.022982884	0.011671138	0.015231341	0.011571172	0.016227196	0.014580574	0.006551196	0.006080625	0.014966341	0.009629828	0.00396002	0.014247157
Bpl_scaf_13258-3.15	0.050957652	0.015028299	0.036864259	0.013818642	0.129378166	0.127984215	0.03143366	0.018017228	0.039115448	0.021841065	0.013756798	0.018701501	0.072111588	0.137856739
Bpl_scaf_13258-3.26	0.011682409	0.024996885	0.033253271	0.006714426	0.017933733	0.017114565	0.016022001	0.034276367	0.004019259	0.010797522	0.02084877	0.019459323	0.016057451	0.008036266
Bpl_scaf_14013-2.8	0.045901892	0.035706533	0.013692304	0.07267136	0.050582569	0.047152483	0.036508109	0.038000696	0.051343162	0.040010184	0.065016347	0.06809835	0.064472461	0.077298322
Bpl_scaf_14013-3.15	0.080851923	0.130965019	0.132207708	0.114916255	0.124318303	0.143157436	0.106343882	0.078833147	0.086164442	0.118615232	0.055290945	0.094487847	0.072046668	0.105561382
Bpl_scaf_24020-0.4	0.132535389	0.031992089	0.040924956	0.026399907	0.061351211	0.02996127	0.072880951	0.017895711	0.025753945	0.048851609	0.0137519	0.075381345	0.037941925	0.047432299
Bpl_scaf_28270-1.15	0.106220001	0.093636335	0.113777925	0.044499637	0.287794112	0.960042121	0.125902884	0.248609286	0.312694814	0.274234552	0.279806476	0.076451624	0.450821089	0.817925372
Bpl_scaf_28270-3.9	0.025460219	0.061675124	0.037814465	0.017949143	0.030366629	0.028073605	0.061264558	0.02186309	0.022296021	0.035771467	0.032272517	0.021949388	0.039770914	0.035962797
Bpl_scaf_28990-3.5	0.049175878	0.032135353	0.044275995	0.044638523	0.022002768	0.029165541	0.027932528	0.026120308	0.036305071	0.025233339	0.022974775	0.119132818	0.030381593	0.022603614
Bpl_scaf_4648-0.6	0.164714485	0.106500069	0.060665137	0.125916115	0.093578699	0.069650099	0.072088665	0.070309058	0.076700886	0.073404179	0.092722482	0.244930289	0.032865963	0.099774679
Bpl_scaf_4648-0.9	0.028020259	0.040578135	0.030849941	0.019565802	0.051482834	0.044118133	0.020313638	0.024607659	0.080372877	0.033535372	0.016882069	0.015648278	0.014459653	0.057433384
Bpl_scaf_32691-0.5	0.040560008	0.010365291	0.012615726	0.009065123	0.044820405	0.029860389	0.043507297	0.010768437	0.024760923	0.002227198	0.02205823	0.022262584	0.026100981	0.046803063
Bpl_scaf_9155-0.6	0.00466825	0.007241266	0.003460463	0.015074558	0.012333724	0.007598427	0.007165408	0.003436889	0.00593635	0.00017421	0.000844047	0.014746815	0.00687741	0.018599275
Bpl_scaf_11516-0.11	0.042570322	0.00591112	0.006222732	0.010009792	0.024873188	0.018198748	0.020449171	0.000526455	0.013751275	0.024844358	0.011365724	-0.001994344	0.026515932	0.022523631
Bpl_scaf_23882-0.6	0.091602945	0.015155994	0.035837514	0.03047173	0.0567293	0.067679448	0.047127296	0.051518912	0.028877938	0.019984383	0.025994436	0.023563258	0.068729569	0.100449721
Bpl_scaf_23882-2.11	0.062334332	0.046230889	0.041020869	0.110922967	0.062431216	0.040199456	0.061865301	0.059003377	0.051994609	0.092636794	0.062608344	0.069804092	0.070496722	0.033666471
Bpl_scaf_23882-2.14	0.042436109	0.038987953	0.030921705	0.053550004	0.062828001	0.066969256	0.06169588	0.017558883	0.06432734	0.048951109	0.016000882	0.037191518	0.026252634	0.062309434
Bpl_scaf_23882-3.11	0.104355914	0.096782196	0.086708426	0.052595525	0.083561721	0.077533164	0.091209324	0.059423687	0.156338897	0.113052184	0.074205665	0.100509222	0.093651926	0.065303746
Bpl_scaf_23882-3.14	0.018970892	0.068454421	0.04693706	0.026322687	0.036701943	0.031131641	0.025297469	0.031019504	0.030181237	0.032760323	0.016241603	0.029001927	0.058288027	0.031519766
Bpl_scaf_23882-3.15	0.136875135	0.173030117	0.080947317	0.245212255	0.111214422	0.15695625	0.195359712	0.163737347	0.158485578	0.3333627	0.271456999	0.196030532	0.125024907	0.090654467
Bpl_scaf_23882-4.3	0.238810221	0.074129635	0.164948397	0.084331903	0.145965032	0.188781102	0.115234686	0.119122142	0.073684754	0.097913447	0.127003647	0.105847451	0.204682635	0.319042404
Bpl_scaf_62644-0.6	0.021077061	0.015633627	0.008123534	0.025109454	0.017208775	0.016559318	0.040561871	0.01335245	0.010144902	0.00681924	0.006917798	0.020589492	0.00581042	0.035948886
Bpl_scaf_25978-0.3	0.038949273	0.032150468	0.025030057	0.059470401	0.039992005	0.035355912	0.01559774	0.002623318	0.027071811	0.042458701	0.028605922	0.01613441	0.023073109	0.022293371
Bpl_scaf_8330-0.10	0.083247973	0.110433557	0.06391945	0.100822342	0.104276016	0.110590569	0.145984241	0.084281825	0.163934615	0.109295996	0.132847142	0.085560561	0.092060827	0.044528923
Bpl_scaf_8330-0.9	0.180565855	0.151944199	0.174450335	0.129733179	0.201910788	0.144843561	0.20772934	0.169447063	0.210112112	0.123382818	0.092992287	0.1682973	0.178225264	0.183387771
Bpl_scaf_8330-1.5	0.316895802	0.398425905	0.320652733	0.27306957	0.380254485	0.410573125	0.34862911	0.301199838	0.319572156	0.286664377	0.224842169	0.264900263	0.288872175	0.454920692
Bpl_scaf_8330-1.6	0.022388542	0.048472395	0.060573669	0.035373553	0.045102365	0.046482828	0.043257587	0.055256321	0.041046984	0.022771106	0.025987774	0.035959994	0.047236116	0.031788942
Bpl_scaf_8330-1.7	0.020559134	0.024483474	0.017681773	0.015464932	0.016567007	0.020450053	0.011947774	0.01043413	0.024425902	0.035918822	0.020808343	0.017876527	0.01691327	0.020053789
Bpl_scaf_8330-2.21	0.014317167	0.021396373	0.018259742	0.014798689	0.007832211	0.014286397	0.038219095	0.035741676	0.021704223	0.012431866	0.019572751	0.010768922	0.018286966	0.033677393
Bpl_scaf_8330-2.35	1.434806001	1.973802481	1.099875546	1.11176748	1.289268782	1.009961594	0.896864704	0.904511012	1.043147914	1.6144095	1.695960481	1.881657539	1.094755254	0.980138356
Bpl_scaf_8330-2.36	0.106759955	0.130396823	0.16373397	0.088237187	0.143509987	0.299803922	0.128232626	0.149035462	0.064620873	0.14370754	0.09068989	0.111846432	0.20123229	0.164357497
Bpl_scaf_25745-1.10	0.070340915	0.055370562	0.037672771	0.060003627	0.138609236	0.157989845	0.038707176	0.029636236	0.064097566	0.040014234	0.055935449	0.020260834	0.067201488	0.176870715
Bpl_scaf_25745-1.12	0.050343873	0.033588905	0.031463689	0.099433519	0.058277984	0.045069918	0.024842564	0.086721061	0.02063617	0.031186547	0.068102683	0.072415585	0.061368334	0.073091751
Bpl_scaf_25745-2.12	1.340372035	0.769320379	0.62584266	0.56282819	2.024949775	2.82208475	1.3852976	0.554970774	1.548454133	0.807868282	1.09257636	0.527537752	1.399640443	1.510291487
Bpl_scaf_25745-2.16	0.278400135	0.15037827	0.12155631	0.265372328	0.1743275	0.170418515	0.167435079	0.15813515	0.163044204	0.190136109	0.183200017	0.343305803	0.152149143	0.193121574
Bpl_scaf_64387-0.9	0.016491177	0.015878873	0.070930089	0.021130994	0.019434066	0.02183578	0.023956967	0.053634509	0.027547983	0.018258366	0.038394626	0.018542926	0.041458003	0.026994401
Bpl_scaf_64387-1.11	0.187258019	0.174042726	0.094912246	0.258304646	0.154453187	0.138439685	0.157710777	0.10874725	0.134067886	0.155137426	0.140026258	0.200967844	0.139469871	0.16099293
Bpl_scaf_64387-1.13	0.266788902	0.629664009	0.419395012	0.204735276	0.266608665	0.24622469	0.285808043	0.316703963	0.371819967	0.241328666	0.219856752	0.382234526	0.405003694	0.186990341
Bpl_scaf_64387-2.10	1.458797379	1.837152766	1.532407699	2.207565273	1.213521479	1.299759286	1.387682771	1.692736705	1.931777277	4.646904761	5.791054684	1.845452906	1.796432987	1.278738873
Bpl_scaf_64387-4.12	0.087296082	0.14357025	0.054189643	0.120069825	0.064389722	0.087525662	0.056089744	0.062903367	0.060715658	0.124357275	0.185687631	0.088733	0.077947568	0.061336017
Bpl_scaf_21765-0.3	0.034738737	0.053888039	0.036665881	0.053347335	0.043736804	0.034140706	0.044227769	0.052785646	0.04141678	0.086183679	0.061309548	0.057328135	0.030914196	0.022369134
Bpl_scaf_50948-0.4	0.017682308	0.020420855	0.034846495	0.121096949	0.013106058	0.018356725	0.009524749	0.061622375	0.015585387	0.03904236	0.02488288	0.023155201	0.029841483	0.014496901
Bpl_scaf_2517-0.15	0.014880624	0.01539059	0.008967033	0.005974182	0.017971482	0.015137539	0.013076544	0.007637196	0.016588501	0.001075972	0.008776234	0.021450455	0.014464298	0.024382811
Bpl_scaf_2517-0.17	0.019597926	0.011667228	0.026473891	0.016084646	0.031277138	0.011703402	0.027041208	-0.008257139	0.027207523	0.026035172	0.034654713	0.022028557	0.005613548	0.01203541
Bpl_scaf_2517-0.45	0.029019047	0.053216388	0.051237433	0.058899047	0.039356094	0.050372952	0.070548559	0.045415136	0.042882445	0.053344866	0.042304274	0.054691374	0.031241112	0.034958046
Bpl_scaf_5285-4.0	0.283726763	0.200066882	0.23648025	0.173869904	0.215960628	0.231549723	0.223005217	0.245448084	0.166083066	0.147210841	0.105980991	0.22882853	0.258301773	0.217421993
Bpl_scaf_5285-5.1	0.010066827	0.011817353	0.010890622	0.008167716	0.010622406	0.012910479	0.008519848	0.013727627	0.0007403	0.004579177	0.025473252	0.015215441	0.016071789	0.009094611
Bpl_scaf_5285-5.10	0.368838394	0.279488067	0.522024372	0.187238757	1.118378137	1.06766252	0.352190563	0.351490488	0.251146816	0.23247484	0.195548763	0.252617906	0.590418259	0.827690762
Bpl_scaf_5285-5.24	0.039766609	0.014855867	0.020895731	0.011036951	0.065069549	0.017669328	0.022126472	0.012612929	0.022694157	0.01327142	0.001285162	0.040264218	0.022270363	0.026851808
Bpl_scaf_60785-2.2	0.006101026	0.003476521	0.023178631	0.005318962	0.006985973	0.00807497	0.015581676	0.000339368	0.00462401	0.006219961	0.013317212	0.025130099	0.012051858	0.002332907
Bpl_scaf_60785-3.15	0.786211827	0.55411024	0.452304173	0.627109471	0.745258378	0.673809045	0.662426861	0.590496103	0.742199067	0.594477569	0.414480672	1.094839508	0.598435004	0.530742521
Bpl_scaf_10080-0.3	0.760341522	0.724754996	1.158669073	0.600713511	0.77293106	0.755966701	0.619385255	0.918496157	1.492409679	0.853974869	0.606451688	0.810122885	0.843695535	0.931805898
Bpl_scaf_57248-0.12	0.064533121	0.038873218	0.040506997	0.043279186	0.098209386	0.142448651	0.066558527	0.036711278	0.042701061	0.045203852	0.019160991	0.129547524	0.063628595	0.062339765
Bpl_scaf_57248-4.5	0.003339634	0.002897815	0.012001093	0.002174256	0.006743198	0.004273207	0.007403285	0.000750896	0.003058019	0.002091416	0.003011315	0.007497674	0.003286041	0.000375483
Bpl_scaf_57248-4.9	0.021434425	0.020126277	0.013485318	0.061291765	0.020136969	0.012691999	0.03991563	0.014982461	0.013423042	0.020022868	0.005331413	0.020200331	0.025842798	0.023773587
Bpl_scaf_57248-5.24	0.16263878	0.151320153	0.137641672	0.137127049	0.17816984	0.116538968	0.085958949	0.153547119	0.139477536	0.112469632	0.130813932	0.200550483	0.152774296	0.186791237
Bpl_scaf_44769-0.1	0.066984843	0.073381938	0.063061372	0.056863636	0.07263257	0.032245149	0.064389647	0.066602214	0.076154625	0.113569253	0.071394043	0.055493661	0.047323001	0.041082358
Bpl_scaf_18655-3.10	0.084441889	0.048369597	0.056030198	0.037851941	0.159310476	0.102970837	0.17492933	0.054191151	0.061289804	0.067296307	0.051101153	0.027957699	0.057576695	0.211913357
Bpl_scaf_18655-3.11	0.021540282	0.031700936	0.024930173	0.025281984	0.031083053	0.023795142	0.025742489	0.009753837	0.023155679	0.027384632	0.021786275	0.027515711	0.026219892	0.032487577
Bpl_scaf_18655-3.13	0.051494002	0.056873974	0.072427198	0.048841761	0.047815971	0.048379223	0.036617278	0.095740775	0.072635471	0.040910662	0.092856052	0.020336546	0.069827094	0.020015156
Bpl_scaf_33004-0.4	0.044332374	0.0504748	0.058751336	0.067562592	0.035801652	0.046348067	0.068356373	0.077273824	0.048900702	0.048687198	0.043774599	0.039599497	0.031272877	0.035010238
Bpl_scaf_22915-2.14	0.075589639	0.04895079	0.105314997	0.082273021	0.066934786	0.078671573	0.075873009	0.082554674	0.08405068	0.075669781	0.055069756	0.081019753	0.128272564	0.096989001
Bpl_scaf_22915-2.16	0.012590713	0.018040652	0.012408637	0.020737525	0.010919089	0.0108754	0.012895528	0.034182633	0.025116629	0.025008063	0.026985732	0.013538933	0.039844487	0.011577876
Bpl_scaf_10487-1.8	0.063580688	0.068405068	0.041764904	0.120716318	0.056945309	0.036673995	0.065551507	0.101687282	0.11201489	0.104415001	0.062293325	0.075964327	0.030175256	0.090098289
Bpl_scaf_10487-2.12	0.013598255	0.037936076	0.019195709	0.016710262	0.020354031	0.017683759	0.020311411	0.010971927	0.015537934	0.024015403	0.04871001	0.013857645	0.017713377	0.02631271
Bpl_scaf_10487-2.13	0.047245394	0.073793891	0.035552444	0.05590762	0.025280945	0.020291111	0.02595863	0.03267257	0.032478596	0.049362737	0.050440861	0.021219964	0.069129428	0.019016339
Bpl_scaf_10487-3.6	0.294001824	0.356447978	0.232590775	0.336481891	0.183964322	0.209838249	0.284192975	0.268539818	0.517900245	0.306879368	0.283198453	0.207188957	0.272657716	0.290456526
Bpl_scaf_10487-5.3	1.104143617	0.663464667	0.636778173	0.938238293	0.659317341	0.465975592	0.579982472	0.572532733	0.70372433	0.586519941	0.505410609	0.734902085	0.604021427	0.500913919
Bpl_scaf_65519-0.10	0.013287451	0.013822347	0.011447967	0.020952683	0.008925953	0.010869911	0.015457934	0.015740025	0.00436834	0.019499112	0.011407554	0.03330803	0.014004518	0.018121289
Bpl_scaf_65519-0.9	0.026064111	0.063923273	0.022283909	0.020865752	0.015148178	0.021997734	0.054358937	0.035373836	0.073069503	0.061790832	0.082403404	0.038349078	0.038194026	0.01166892
Bpl_scaf_20230-0.6	0.11634572	0.069689319	0.053633441	0.125276081	0.090101374	0.089291426	0.105587557	0.049413333	0.153803751	0.102888526	0.11796843	0.13368532	0.060987161	0.094847001
Bpl_scaf_56758-0.12	0.109106074	0.23776702	0.183762825	0.156337324	0.148677306	0.220814544	0.102356759	0.14032747	0.088548518	0.177311979	0.081754572	0.141299074	0.129989025	0.119368072
Bpl_scaf_31665-0.1	0.072818039	0.062636005	0.025532379	0.082461145	0.033589172	0.06960249	0.041113779	0.043591675	0.086352638	0.058081124	0.041135812	0.029283283	0.049762694	0.042780544
Bpl_scaf_35208-0.4	0.151167584	0.187261626	0.209152945	0.113879083	0.143576273	0.166075847	0.127774109	0.277586085	0.200862782	0.245510226	0.206123689	0.133543705	0.202190442	0.149493515
Bpl_scaf_18444-0.2	0.115394625	0.09619775	0.073020095	0.124199757	0.067163627	0.070264816	0.071103571	0.059069874	0.083801721	0.071164548	0.034120984	0.149959132	0.09378542	0.089628013
Bpl_scaf_28593-0.10	0.016314589	0.013726325	0.009903891	0.006619815	0.006284958	0.022397883	0.004215836	0.005214287	0.01231766	0.005754576	0.007186761	0.012365157	0.018844957	0.035906391
Bpl_scaf_52620-0.8	0.260931237	0.089281501	0.085827049	0.183193871	0.285837895	0.364428446	0.103638303	0.138679272	0.113852528	0.139549214	0.11673233	0.104773311	0.177496765	0.615106682
Bpl_scaf_55705-1.4	0.07498249	0.068483281	0.060647472	0.111491278	0.052701995	0.05021293	0.090287968	0.082997506	0.060451006	0.077301049	0.057073415	0.062624399	0.061333098	0.056649983
Bpl_scaf_55705-3.10	0.013720209	0.026973127	0.009194277	-0.001427159	0.016140068	0.02354445	0.014371689	0.013540381	0.026671635	0.0132263	0.019824589	0.016272273	0.029423418	0.014008616
Bpl_scaf_55705-3.15	0.151366245	0.097385147	0.099385955	0.157498075	0.069628935	0.076310238	0.083927414	0.09479351	0.142340311	0.069091027	0.074466911	0.187400659	0.092924242	0.075483941
Bpl_scaf_55705-3.30	0.133873814	0.167171029	0.099885535	0.246844709	0.107607167	0.089710579	0.149121839	0.122143905	0.129635423	0.140359263	0.168649709	0.191442501	0.151252297	0.165707266
Bpl_scaf_55705-3.9	0.668907333	0.517594599	0.495629413	0.655319165	0.533300268	0.499488636	0.590058675	0.830113501	0.583282365	1.260986646	0.562957689	0.704943785	0.80745976	0.45981156
Bpl_scaf_50330-4.26	0.058382042	0.028028989	0.06526491	0.037953522	0.075496265	0.082696756	0.030943653	0.032557095	0.054571055	0.01314771	0.023748934	0.023323524	0.061043374	0.05313341
Bpl_scaf_50330-4.27	0.059655451	0.0309943	0.061829496	0.032460799	0.220233559	0.487495631	0.049293443	0.068719038	0.068209005	0.075233554	0.028517721	0.045888924	0.295045234	0.43866877
Bpl_scaf_50330-4.7	0.216726527	0.099733313	0.143621505	0.167202265	0.276483035	0.19297985	0.129350756	0.093397032	0.217941648	0.103614712	0.060927033	0.101950379	0.224976407	0.445933132
Bpl_scaf_57627-2.10	0.019472585	0.020834534	0.018274248	0.033813844	0.02545746	0.024124843	0.019832781	0.037823203	0.021307267	0.016010599	0.013725403	0.017880718	0.023613154	0.018317889
Bpl_scaf_57627-2.11	0.098506094	0.064636726	0.086920521	0.099293977	0.067337636	0.063824698	0.094151904	0.090086323	0.068162576	0.056085873	0.055423386	0.078532555	0.125064077	0.060880887
Bpl_scaf_57627-3.8	0.082733911	0.033388939	0.041329939	0.140291193	0.03027225	0.02933173	0.013569297	0.049084712	0.044969106	0.047160611	0.046997737	0.078666715	0.043854384	0.031222011
Bpl_scaf_49216-0.8	0.015936479	0.025141443	0.011211773	0.035984677	0.015770561	0.00868129	0.016864987	0.017784467	0.023278143	0.024976135	0.010438361	0.050593927	0.009948671	0.013367201
Bpl_scaf_46042-1.9	0.054450906	0.044791246	0.053947277	0.026817002	0.048553976	0.039509898	0.024807047	0.04885345	0.026479075	0.026902616	0.017629453	0.025245601	0.036085082	0.047663548
Bpl_scaf_23841-4.14	0.048506601	0.050307529	0.035547649	0.097467918	0.030686109	0.018678888	0.020115702	0.028034446	0.041805154	0.043879846	0.031197343	0.046587906	0.031742829	0.031135903
Bpl_scaf_23841-4.21	0.091613971	0.049728687	0.08349059	0.055527064	0.056473966	0.076248084	0.031484696	0.074262162	0.021064806	0.058037074	0.06208914	0.130473105	0.121495837	0.058010227
Bpl_scaf_23841-4.24	0.281628553	0.339110603	0.170406489	0.287642506	0.143845778	0.157548992	0.241413907	0.202089543	0.171956906	0.273491316	0.236909802	0.225019144	0.241301783	0.206508159
Bpl_scaf_42650-1.7	0.25033158	0.153162584	0.141277458	0.473113837	0.162904759	0.170815532	0.161297104	0.144348341	0.207329402	0.202858736	0.167056091	0.385758116	0.16675664	0.165803274
Bpl_scaf_42650-3.6	0.017464104	0.017602744	0.070679678	0.00255796	0.019458786	0.029486226	0.014672725	0.015278966	0.015911596	0.019477287	0.007083494	0.017294509	0.015327573	0.013424576
Bpl_scaf_42650-4.20	0.335019362	0.222803476	0.160232461	0.13937452	0.527997611	0.436066978	0.467008489	0.19836187	0.244789548	0.270829242	0.160701425	0.170245529	0.249105742	0.460025517
Bpl_scaf_35156-0.1	0.012341758	0.011407523	0.007488782	0.017022236	0.01495282	0.008706638	0.009680719	0.00820726	0.064175292	0.004848038	0.003150079	0.015394486	0.004804469	0.003252576
Bpl_scaf_30175-1.4	0.044401862	0.037810565	0.021350969	0.068050963	0.038304487	0.036618301	0.022002625	0.053021527	0.078309503	0.054956481	0.05059729	0.068298828	0.025702353	0.073438752
Bpl_scaf_30175-2.11	0.046295005	0.038439048	0.037646614	0.046253677	0.029964719	0.04398845	0.034126918	0.048999672	0.048741487	0.018208454	0.034964194	0.043023535	0.049012939	0.050172122
Bpl_scaf_30175-2.13	0.013976028	0.014734143	0.018297412	0.016675987	0.019251705	0.019034461	0.034060605	0.025872815	0.018809989	0.012523885	0.00128096	0.019115401	0.015675206	0.020462358
Bpl_scaf_30175-2.9	0.023177567	0.037801639	0.026970679	0.025164768	0.015498259	0.016484853	0.0367698	0.019048916	0.012203765	0.016098911	0.014002775	0.025232502	0.044840415	0.016895382
Bpl_scaf_30175-3.2	0.398974057	0.342780118	0.484063381	0.509864412	0.494147109	0.493317791	0.374164808	0.432024181	0.589120762	0.512490297	0.348682881	0.67786786	0.634090775	0.545010298
Bpl_scaf_30175-5.7	0.061017784	0.091539673	0.051299538	0.084193903	0.044167376	0.053522917	0.105466849	0.075312319	0.077217077	0.076217541	0.068627873	0.046851264	0.077688801	0.056164388
Bpl_scaf_30175-7.5	3.722195831	8.762518257	7.284250601	3.088520026	4.129169977	4.762554484	3.961450808	4.843438179	3.620539104	3.691398828	3.186558663	3.49903548	6.486958473	3.876652522
Bpl_scaf_30175-7.6	0.018841836	0.019023879	0.011857859	0.027818168	0.022272786	0.013893768	0.031093579	0.010681446	0.019163548	0.018857032	0.004041378	0.019981774	0.036300604	0.024936506
Bpl_scaf_16342-5.4	0.02270164	0.01113377	0.010012477	0.013677298	0.013804303	0.008567848	-0.000455142	0.014286389	0.008396455	0.005414132	0.013918882	0.015146046	0.006950105	0.018450008
Bpl_scaf_16342-5.8	0.332336341	0.29308545	0.266525845	0.383820212	0.166815529	0.189756195	0.211825201	0.273706	0.358600753	0.272654992	0.384403258	0.190165539	0.244424614	0.115748841
Bpl_scaf_16342-5.9	0.112106869	0.079843587	0.144510821	0.445791727	0.063456714	0.063621817	0.061777628	0.156671709	0.062429405	0.124432654	0.077507376	0.051791719	0.11388745	0.09531144
Bpl_scaf_16342-6.25	0.014058147	0.007836199	0.008748841	0.013609814	0.014416726	0.025769526	0.029212884	0.012500288	0.01072466	0.006763862	0.004619907	0.021277256	0.027346893	0.012120449
Bpl_scaf_16342-6.53	0.020149127	0.056065505	0.039562986	0.014335858	0.046406528	0.048593859	0.022846493	0.02985776	0.026222499	0.037217324	0.015880819	0.030314353	0.011568772	0.028871898
Bpl_scaf_16342-6.54	0.059349487	0.055542809	0.049230271	0.039223037	0.036410304	0.045416314	0.059545301	0.067007177	0.051183085	0.033780672	0.0354689	0.059265014	0.032332425	0.035845142
Bpl_scaf_17081-2.11	2.747179503	4.553449596	4.970130846	2.11622689	3.695424797	3.703534717	3.133813285	4.351167048	2.700873276	2.384257757	2.391794683	2.944922776	4.715040815	3.422628713
Bpl_scaf_17081-2.13	0.243196351	0.179102395	0.140183852	0.1486598	0.466897544	0.58951984	0.418863004	0.15293884	0.530403544	0.198883785	0.2861883	0.107465291	0.323482881	0.543808454
Bpl_scaf_17081-4.4	0.247231045	0.207404071	0.154748901	0.294886214	0.16545179	0.159020886	0.176955015	0.234930525	0.214954917	0.279405171	0.210669251	0.360103742	0.151213365	0.119069023
Bpl_scaf_17081-4.5	0.321512292	0.198896412	0.198321826	0.388282291	0.211799531	0.136668415	0.281400743	0.306147135	0.207638697	0.203553701	0.168443092	0.608871026	0.11882119	0.229296951
Bpl_scaf_17081-7.7	0.082887889	0.095406713	0.037710959	0.117058731	0.035621719	0.048015505	0.055873383	0.042664182	0.086830532	0.101666762	0.048267172	0.076558358	0.041550848	0.028588881
Bpl_scaf_18092-0.7	0.012729667	0.007528741	0.005387362	0.016824788	0.015782599	0.015426326	0.019177937	0.004532573	0.003129635	0.008310989	-0.000184484	0.024865921	0.006899128	0.012182395
Bpl_scaf_18092-0.8	0.020397242	0.025675461	0.022996111	0.028066398	0.017143536	0.020603581	0.005550119	0.026268425	0.013920499	0.019858937	0.009847908	0.040125261	0.046062925	0.025038167
Bpl_scaf_13042-0.5	0.014100269	0.013388106	0.011288263	0.011556208	0.010919028	0.007370724	0.02026521	0.017632958	0.010352849	0.009142453	0.006157648	0.01209984	0.003854741	0.005194345
Bpl_scaf_13042-1.1	0.016675826	0.018563299	0.02181259	0.020951343	0.016861842	0.018738192	0.026069706	0.013614387	0.030385004	0.013570641	0.034987397	0.027784057	0.021940344	0.010916483
Bpl_scaf_13042-1.13	0.220772614	0.084583099	0.136734438	0.05999946	0.356229317	0.357202907	0.278198863	0.139944774	0.19043231	0.124678544	0.059264672	0.072443867	0.132826324	0.420493963
Bpl_scaf_13042-1.41	1.539796197	2.767332921	2.527923065	1.069500859	1.638488344	1.690023794	1.536217071	1.888501707	1.473454907	1.792008322	1.401390322	1.465549631	1.931112174	1.326746455
Bpl_scaf_35130-0.9	0.056412513	0.060280129	0.050173874	0.056745121	0.060199039	0.045997957	0.037533318	0.03471832	0.071430567	0.041264482	0.004948406	0.052571251	0.025090933	0.047791747
Bpl_scaf_20650-0.24	0.048338498	0.033236756	0.015923219	0.07037957	0.039806217	0.039864455	0.015762132	0.043560618	0.035812088	0.021244442	0.023028658	0.051014555	0.046986668	0.057461397
Bpl_scaf_36437-0.14	0.121038993	0.115985464	0.116525606	0.104769477	0.092109461	0.088976994	0.094229153	0.126332577	0.063395746	0.14454214	0.109120789	0.101414616	0.094158934	0.133792328
Bpl_scaf_36437-0.3	0.509921514	0.620405988	0.290750194	0.514598216	0.30406751	0.307222951	0.289602683	0.33529907	0.49123822	0.540707439	0.421439615	0.456126859	0.325886326	0.273921705
Bpl_scaf_36437-1.5	0.01076889	0.005491615	0.016258384	0.0095121	0.013003914	0.012018038	0.010296785	0.025708216	-0.003360648	0.026597487	0.009198727	0.017495828	0.012479822	0.008292162
Bpl_scaf_36437-4.6	0.013839472	0.022647888	0.026712797	0.017390608	0.021349643	0.023700674	0.016621664	0.032193284	0.011502846	0.02927864	0.081602578	0.01108044	0.0363653	0.052504824
Bpl_scaf_630-0.0	0.115103083	0.063067544	0.03798945	0.080950741	0.057425635	0.058112961	0.049578365	0.054028696	0.052787636	0.080233266	0.095054098	0.107565649	0.07606794	0.070763717
Bpl_scaf_56031-0.4	0.03764669	0.019069347	0.016720437	0.054037992	0.036169183	0.020721396	0.040267759	0.015060897	0.021462135	0.023920349	0.019843367	0.052696932	0.030482437	0.019421895
Bpl_scaf_5932-0.14	0.125790889	0.093882795	0.380017501	0.383289921	0.114161539	0.155205444	0.128047111	0.240330355	0.133890072	0.099427355	0.114975256	0.086209205	0.28041865	0.136083639
Bpl_scaf_290-0.8	0.105624007	0.082691817	0.07381874	0.121769141	0.105366305	0.110265534	0.088013131	0.081682831	0.117976464	0.109746082	0.108597264	0.122243309	0.086174117	0.090266996
Bpl_scaf_38273-0.6	0.357028745	0.319065087	0.163510798	0.100715996	0.125146762	0.107962546	2.267958572	0.171416281	0.356015885	0.243703619	0.392507203	0.225327483	0.131575949	0.112206955
Bpl_scaf_56498-0.10	0.024951115	0.017855909	0.01859074	0.047401108	0.028754799	0.025770205	0.019837927	0.026269718	0.017897867	0.025201344	0.026599991	0.034532651	0.017231911	0.022305739
Bpl_scaf_2275-1.0	0.04515992	0.024610108	0.045382641	0.017105109	0.012420671	0.031140351	0.080049207	0.02064939	0.06113959	0.001013804	0.051709335	0.046557339	0.02656373	0.028281062
Bpl_scaf_2275-2.3	0.098264706	0.116518665	0.091117384	0.06157471	0.09378297	0.10639087	0.154826983	0.075491415	0.112868233	0.119709572	0.055315322	0.154889329	0.093827011	0.201049597
Bpl_scaf_2275-4.2	0.117855334	0.099499277	0.105658141	0.099416876	0.042350033	0.126641958	0.080268825	0.18494402	0.181041758	0.381370677	0.192758622	0.147302731	0.073786922	0.058948926
Bpl_scaf_2275-4.3	0.047787223	0.049513084	0.048633155	0.021099569	0.035508547	0.12625374	0.032814513	0.114654124	0.069758627	0.144656951	0.144613105	0.089375614	0.14001368	0.106444809
Bpl_scaf_2275-6.24	0.042089206	0.038484544	0.04375829	0.038522021	0.034610637	0.048378947	0.014204995	0.041873777	0.007406225	0.0666562	0.042681558	0.05296053	0.050664073	0.027380573
Bpl_scaf_2275-6.26	0.063404406	0.110974393	0.031716249	0.049187092	0.058667726	0.058795955	0.067395183	0.041836009	0.130040354	0.039236159	0.02798056	0.050786791	0.06165333	0.018704208
Bpl_scaf_7473-0.18	0.029099254	0.057232303	0.036726342	0.022185175	0.050072082	0.039687117	0.023136933	0.028408356	0.020166802	0.020065714	0.026056262	0.045373347	0.032903605	0.04023655
Bpl_scaf_7473-0.19	0.031279761	0.036985044	0.015861032	0.057327893	0.029788554	0.033380436	0.031048457	0.014227717	0.020720828	0.048246874	0.008205271	0.039667312	0.021758179	0.028113499
Bpl_scaf_7473-0.20	0.008539614	0.007942095	0.028271974	0.014457781	0.011620108	0.00951901	0.013755001	0.048619979	0.012285924	0.008257407	0.003234506	0.00774393	-0.001994911	0.014009464
Bpl_scaf_7473-1.19	0.03097939	0.038607312	0.035796504	0.02344345	0.030933483	0.0310291	0.027993466	0.028253265	0.014628478	0.019488741	0.026670234	0.035608871	0.015220475	0.011776172
Bpl_scaf_7473-1.29	0.123057832	0.081211282	0.04938826	0.038245099	0.176518915	0.178652114	0.053171208	0.052406725	0.049571596	0.062823382	0.028539013	0.19166217	0.135689586	0.066706087
Bpl_scaf_39674-1.51	0.013444023	0.006665852	0.006744706	0.011423226	0.017849438	0.040673456	0.021412678	0.006936692	0.004578211	0.010592722	0.007061576	0.006786699	0.033554259	0.009656799
Bpl_scaf_39147-3.7	0.062958929	0.169210558	0.104264782	0.06475074	0.062095467	0.066492668	0.077169864	0.089304738	0.10741396	0.077380013	0.176458611	0.045212642	0.084906041	0.034186453
Bpl_scaf_23633-0.14	0.006620146	0.005687951	0.008345738	0.003842567	0.036138965	0.010126523	0.048894417	0.022136831	0.014409884	0.0063457	0.00135272	0.019608279	0.006175129	0.031672252
Bpl_scaf_23633-1.7	0.199425976	0.081024811	0.113320215	0.071522274	0.381683318	0.373189383	0.305522861	0.121954906	0.190103249	0.105199547	0.081884996	0.068035789	0.198354055	0.35939552
Bpl_scaf_23633-1.9	0.124101467	0.190849846	0.199931664	0.141086409	0.0968411	0.099662367	0.090647839	0.128498868	0.194374115	0.129680915	0.112537303	0.168671658	0.112612572	0.217761074
Bpl_scaf_3529-0.8	0.056148727	0.074459275	0.047079153	0.084997493	0.032666835	0.041802161	0.042668091	0.045667367	0.052326017	0.095220479	0.046108035	0.053851494	0.043967488	-0.006522712
Bpl_scaf_3529-2.1	0.017768144	0.037388929	0.027829164	0.02643224	0.029651617	0.044684089	0.029023009	0.036135993	0.022833266	0.016743825	0.016757139	0.029579956	0.006956525	0.022476381
Bpl_scaf_3529-2.13	0.0455078	0.060994031	0.073727539	0.046940168	0.088468879	0.153094812	0.04346927	0.023242786	0.020875966	0.044031835	0.03239579	0.060248859	0.072939735	0.080519034
Bpl_scaf_3529-2.23	0.171970881	0.174205303	0.145701905	0.152275165	0.144043142	0.156901966	0.199849962	0.162397463	0.153371392	0.146147224	0.110633539	0.187748178	0.160716311	0.133980354
Bpl_scaf_2991-2.34	0.009362651	0.00562149	0.006645974	0.003360252	0.022056634	0.012757678	0.007323987	0.011594558	0.001166595	0.00157029	0.004231245	0.013172166	0.022290973	0.036030075
Bpl_scaf_20064-0.3	0.01785351	0.013279709	0.008521563	0.005577119	0.01387421	0.018073815	0.017214023	0.014326358	0.010325365	0.006312391	0.005434426	0.008502072	0.008096438	0.00676567
Bpl_scaf_20064-1.14	0.380243674	0.641167414	1.022199097	0.464319772	0.249569487	0.173883639	0.816944423	0.339480404	0.278095706	0.382106654	0.414266219	0.287019582	0.567393855	0.183694101
Bpl_scaf_8774-1.4	0.11678098	0.125193589	0.17241891	0.111414767	0.081458742	0.133984756	0.089994222	0.13069909	0.121665188	0.100524078	0.097910741	0.100540095	0.124231945	0.079303131
Bpl_scaf_28956-1.15	0.028189274	0.02551148	0.021512318	0.027350573	0.025137273	0.020049817	0.01614146	0.027832606	0.019485294	0.027126637	0.036706949	0.03575733	0.019657327	0.017348848
Bpl_scaf_61317-1.3	0.025638375	0.060877656	0.033059889	0.029566316	0.022953008	0.017347994	0.017507171	0.034888366	0.051919229	0.044941009	0.058553148	0.0279699	0.009205471	0.021476215
Bpl_scaf_61313-0.5	0.041816189	0.049503741	0.05082905	0.048672187	0.042997199	0.044791604	0.0360291	0.029652901	0.041000033	0.041956437	0.056590571	0.028067651	0.043147848	0.049947909
Bpl_scaf_61313-0.6	0.016255493	0.002705875	0.008303051	0.005120413	0.042620323	0.039779218	0.031361775	0.009838941	0.013101897	0.005637754	0.005659179	0.003686168	0.014532792	0.031185601
Bpl_scaf_61313-1.11	0.014940509	0.019636493	0.022297172	0.010822975	0.020488489	0.018600124	0.000980287	0.014940417	0.019876552	0.022325894	0.005762175	0.020375375	0.017767749	0.012649372
Bpl_scaf_61313-1.12	0.005369884	0.006318681	0.005953079	0.006716158	0.006676692	0.007541558	0.011152401	0.005350312	-4.20E-05	0.00271027	0.002672509	0.016303069	-0.00099431	0.007695705
Bpl_scaf_61313-1.13	0.245961221	0.393401727	0.329665268	0.234642257	0.244544805	0.229779248	0.243635145	0.212051167	0.335097145	0.269923911	0.19771508	0.263841821	0.212477602	0.20230194
Bpl_scaf_5287-0.16	0.073884091	0.066889447	0.078143647	0.076682348	0.074569956	0.065308717	0.143952181	0.072494019	0.11924648	0.142770867	0.097969536	0.161230613	0.059009503	0.122790484
Bpl_scaf_24335-0.3	0.032229261	0.021861827	0.089370187	0.030833517	0.029544239	0.029758363	0.058889332	0.070382253	0.03380004	0.058563355	0.012396052	0.019613421	0.045959051	0.039636165
Bpl_scaf_24335-0.9	0.080873602	0.079876805	0.216465553	0.057722705	0.069001033	0.078030719	0.06753551	0.195748619	0.036291122	0.089683935	0.039851018	0.070685835	0.133372756	0.08701472
Bpl_scaf_24335-1.20	0.11649336	0.057932944	0.038599675	0.030320251	0.042315966	0.031075355	0.057930238	0.038804186	0.037884527	0.032974304	0.046025762	0.041720971	0.018056177	0.184155142
Bpl_scaf_24335-1.23	0.139646376	0.090130212	0.096478602	0.062293435	0.116683092	0.07992062	0.072953898	0.083697409	0.073542666	0.090593855	0.130442386	0.098989277	0.143034812	0.049971983
Bpl_scaf_36159-10.16	0.008775662	0.05268863	0.023727668	0.012771871	0.015689545	0.011058548	0.012992716	0.002640718	0.01129747	0.015081468	-0.001906697	0.008557158	0.004462981	0.014625752
Bpl_scaf_36159-2.0	0.009576518	0.001839577	0.006198502	0.002063372	0.003928294	0.002014657	0.057886559	0.003679962	0.004071407	0.004101546	-2.57E-05	-0.000673444	0.004599421	0.008962687
Bpl_scaf_36159-5.5	0.483861748	1.391847799	0.553977821	4.541189925	0.255878818	0.264849706	0.270009351	0.56447274	0.592131536	1.026769244	6.61469864	0.292874942	0.346618548	0.252905662
Bpl_scaf_36159-5.8	0.697983339	0.334631887	0.458686502	0.225706149	0.858858059	0.791166496	0.726398542	0.378325974	0.221718064	0.312429993	0.388927784	0.325128445	0.30043873	0.75913993
Bpl_scaf_36159-7.11	0.139966878	0.161291669	0.088994206	0.146010829	0.112908156	0.099253532	0.095743579	0.068391874	0.158168016	0.110598587	0.16089425	0.183051683	0.071602246	0.091495138
Bpl_scaf_36159-8.10	0.01658372	0.014975237	0.024438383	0.015315962	0.022959528	0.036375388	0.026752874	0.034715145	0.004768275	0.018027894	0.010466485	0.013497089	0.000175759	0.038634655
Bpl_scaf_36159-8.8	0.031528556	0.028190313	0.025430278	0.051255191	0.036499685	0.032289787	0.02335905	0.029219009	0.034774001	0.031426917	0.027675618	0.026730838	0.014355629	0.025606661
Bpl_scaf_36159-9.6	0.061102546	0.048704171	0.053604567	0.049451576	0.044181684	0.053410907	0.074334153	0.097290615	0.049826897	0.081901632	0.068517112	0.036017165	0.041715901	0.071193433
Bpl_scaf_713-0.7	0.093307441	0.229386306	0.142035904	0.09775932	0.082025579	0.102449704	0.095822562	0.098786405	0.11518312	0.074188207	0.159130947	0.100103431	0.113905268	0.111497423
Bpl_scaf_713-1.19	0.009834266	0.004862713	0.022565318	0.008294022	0.001629426	0.009858678	0.017021686	0.023156713	0.017359105	0.003570621	0.021258176	0.008925747	0.02203039	0.00779381
Bpl_scaf_10550-0.40	0.009817936	0.040575446	0.011439933	0.01155842	0.013375929	0.012173051	0.012765405	0.013079841	0.008028538	0.013779056	0.00698801	0.011143356	0.005784213	0.010789963
Bpl_scaf_10550-1.3	0.212517271	0.282554694	0.188255057	0.284527031	0.169116264	0.172755346	0.147396549	0.174016832	0.2430207	0.273693908	0.28937487	0.348663696	0.224019857	0.155993703
Bpl_scaf_10550-5.14	0.046731676	0.025648048	0.02368145	0.045619815	0.038801072	0.033705051	0.018892255	0.027820528	0.028005258	0.022532122	0.005650324	0.037954702	0.043486715	0.033006145
Bpl_scaf_10550-5.15	0.096832816	0.047387583	0.039647676	0.061962121	0.065437675	0.077927618	0.032694002	0.039540721	0.026665487	0.045866864	0.053894621	0.133475875	0.065879778	0.082475948
Bpl_scaf_51465-1.13	0.050466689	0.08110908	0.039087758	0.04941348	0.032668971	0.027455398	0.033539952	0.016443201	0.049868699	0.048495423	0.040555539	0.02247568	0.042107587	0.028675857
Bpl_scaf_31252-4.21	0.081801864	0.150423666	0.06201677	0.141645843	0.055114485	0.063584837	0.07264043	0.053079746	0.074462651	0.084875404	0.039768105	0.069023491	0.036139228	0.066846108
Bpl_scaf_31252-4.23	0.117533567	0.064514405	0.05558245	0.108844034	0.066340665	0.080722441	0.060794469	0.066452398	0.059852096	0.089255279	0.019947642	0.138686039	0.114004137	0.087123111
Bpl_scaf_22047-0.10	0.094933158	0.115802418	0.13844976	0.084189092	0.122284574	0.187590137	0.101441779	0.074484881	0.129257598	0.114737507	0.132341232	0.158889528	0.178187873	0.119704825
Bpl_scaf_22047-0.12	0.040629215	0.054904485	0.035150122	0.053940178	0.036542218	0.049992851	0.026921609	0.033796232	0.069523743	0.048782998	0.013517912	0.031678111	0.035609522	0.001651093
Bpl_scaf_27493-0.3	0.162948354	0.13140928	0.233447601	0.166278227	0.185487814	0.191694053	0.157866742	0.206746965	0.164646618	0.19626146	0.093035165	0.132696385	0.270654607	0.160705019
Bpl_scaf_41560-0.7	0.012022359	0.022617693	0.016988355	0.023301292	0.013739476	0.013078703	0.016043333	0.020311045	0.009308151	0.031874828	0.016381304	0.012303902	0.004250611	0.019500709
Bpl_scaf_41560-0.8	0.39391921	0.748878179	0.304952673	0.561965276	0.426825137	0.370008314	0.543334081	0.314710461	0.497854855	0.643655585	0.467855713	0.602751372	0.460382991	0.380316685
Bpl_scaf_41560-0.9	0.061575024	0.066284708	0.058719717	0.129723531	0.04383106	0.057676104	0.055426243	0.100148571	0.045154409	0.083884214	0.042358008	0.070008658	0.058962166	0.042570014
Bpl_scaf_25704-0.7	0.019658099	0.009754951	0.065886445	0.012139573	0.017075185	0.015363822	0.023214397	0.22687952	0.024873077	0.028325121	0.038020269	0.01523862	0.025009373	0.008860502
Bpl_scaf_25704-0.9	0.023078601	0.011992394	0.07021061	0.021475979	0.010510651	0.01596994	0.041428082	0.097177933	0.02097282	0.026427027	0.055371657	0.018181633	0.031390925	0.01641449
Bpl_scaf_48243-0.3	0.008077766	0.01903615	0.013307407	0.012088871	0.042430092	0.061885389	0.001514045	0.013727602	0.014168931	0.019930062	0.016475745	0.02707032	0.051010385	0.06422885
Bpl_scaf_48243-0.4	0.014921042	0.005163519	0.012742033	0.012756457	0.024979391	0.024326172	0.019650539	0.025632366	0.015060569	0.021194546	-0.003443265	0.011116621	0.013322988	0.032038864
Bpl_scaf_48243-1.6	0.281070244	0.252285158	0.210232754	0.323348255	0.32106687	0.598654316	0.354759799	0.16228237	0.365050927	0.310877566	0.175390352	0.167899176	0.260075956	0.499181989
Bpl_scaf_48243-1.7	0.028946608	0.061481033	0.041175899	0.031620893	0.074452564	0.118722327	0.038534454	0.030321793	0.013679428	0.027688601	0.030422793	0.027211093	0.063219798	0.079505941
Bpl_scaf_48243-2.30	0.296237419	0.126422149	0.104301082	0.087956654	0.326563226	0.219474847	0.200102652	0.097059638	0.243125446	0.115743098	0.174218195	0.09916341	0.128890166	0.179248666
Bpl_scaf_48243-3.30	0.285591486	0.131730842	0.093368349	0.141816779	0.195346845	0.166071988	0.185689477	0.069314343	0.204595173	0.151854547	0.110552973	0.398624969	0.129481681	0.179253171
Bpl_scaf_30055-0.18	0.039104208	0.041334237	0.050288879	0.024906897	0.049764241	0.053622161	0.047415439	0.060181989	0.027785526	0.034198888	0.027859395	0.050526126	0.071606638	0.031765048
Bpl_scaf_38615-0.16	0.966649023	0.450538403	0.365037719	0.604382189	0.85196275	0.733085798	0.67983197	0.3657647	0.403518881	0.744536939	0.410181925	2.203462377	0.594359241	0.479618095
Bpl_scaf_9704-11.3	0.034681199	0.027074667	0.020127588	0.030143944	0.040014416	0.025059764	0.015561092	0.004038756	0.077100468	0.047035699	0.026931996	0.059603389	0.027298676	0.033539273
Bpl_scaf_9704-12.1	0.020533962	0.022395398	0.018325519	0.013993482	0.10915941	0.212313773	0.025500675	0.011102085	0.064640602	0.015884415	0.01898853	0.023024506	0.048248866	0.285917515
Bpl_scaf_9704-7.6	1.355483581	0.618092208	0.637907473	0.40627559	0.65289026	0.56459367	0.547128702	0.516502184	0.404703922	0.570337891	0.410047135	0.599579722	0.608564787	1.296928929
Bpl_scaf_58904-1.12	0.010529213	0.039266072	0.010211143	0.014014547	0.010780572	0.009490255	0.01770699	0.021590776	0.03414513	0.01464902	0.005014997	0.01449999	0.045408048	0.007131914
Bpl_scaf_58904-2.1	0.118920167	0.192349878	0.19609848	0.121281254	0.151331122	0.200676965	0.119988353	0.163161724	0.145718326	0.13546222	0.101209691	0.097012868	0.147350026	0.171867865
Bpl_scaf_4115-1.16	0.110335072	0.04452309	0.0440112	0.031956708	0.165401162	0.178572884	0.11060247	0.050385218	0.134949257	0.094091349	0.000821337	0.04494943	0.063287832	0.233708947
Bpl_scaf_4115-1.30	0.379732671	0.395302166	0.506400774	0.438218134	0.306296933	0.314233202	0.329779642	0.407747321	0.618690324	0.435455279	0.276968405	0.468056528	0.352834525	0.336819487
Bpl_scaf_4115-1.31	0.364252322	0.362847424	0.412190027	0.455094816	0.248947628	0.27510001	0.322523688	0.277415979	0.578738953	0.462927085	0.339353754	0.481628777	0.333539996	0.356275842
Bpl_scaf_47429-1.13	0.0062198	0.010506368	0.006471713	0.026289184	0.00669844	0.010656792	0.000234763	0.006051163	0.00424889	0.008319952	0.000162809	0.005620209	0.000653711	0.005586146
Bpl_scaf_47429-1.14	0.045998462	0.031948431	0.024198782	0.070837811	0.044491068	0.027356803	0.039958556	0.025990718	0.04504413	0.030605	0.03049859	0.082150623	0.034013594	0.017244829
Bpl_scaf_47429-2.18	0.009822943	0.018784989	0.022377075	0.010795647	0.017728752	0.017549014	0.018345714	0.009278332	0.016462179	0.007957128	0.004783897	0.006205996	0.012811892	0.020287949
Bpl_scaf_47429-3.4	0.165729075	0.220834971	0.163199928	0.158029393	0.120629814	0.167440121	0.1476874	0.128021548	0.219978344	0.154830363	0.169273613	0.134511493	0.189382926	0.127506301
Bpl_scaf_47429-3.5	0.058191736	0.073961933	0.074666197	0.065662775	0.051777898	0.072624577	0.062747503	0.079049252	0.069368068	0.065987333	0.063268175	0.048966708	0.112321996	0.08513734
Bpl_scaf_47429-4.6	0.14132851	0.064977533	0.095193003	0.184011362	0.084989527	0.070349305	0.056124472	0.112556189	0.078069188	0.09062285	0.110993969	0.116632476	0.0996056	0.065417109
Bpl_scaf_47429-6.10	0.868483475	0.747062522	0.524281855	0.964949367	0.346076351	0.306606764	0.465798651	0.507916194	0.618600528	0.815668028	0.644511234	0.774069522	0.574304544	0.320478425
Bpl_scaf_47429-6.8	0.003352602	0.002563648	0.002992141	0.003593733	0.000852629	0.003906243	0.01015419	0.004966887	0.004649453	0.001276701	0.002680017	0.000879426	0.002650955	0.004698832
Bpl_scaf_47429-9.14	0.008192637	0.005906895	0.006798592	0.00531662	0.03444922	0.030981171	0.006038904	0.012469861	0.007411755	0.001474017	0.002037309	0.010550586	0.016471115	0.011862872
Bpl_scaf_25658-0.35	0.081801232	0.032745394	0.037239113	0.028442477	0.140397275	0.165204578	0.196054885	0.045887584	0.057337706	0.034186208	0.029547026	0.047504181	0.178683108	0.101938168
Bpl_scaf_59194-0.4	0.078199286	0.101890396	0.10652046	0.079012412	0.091686392	0.097070984	0.095851528	0.095805977	0.050140673	0.102091719	0.079451033	0.064916134	0.102945761	0.076874585
Bpl_scaf_59194-0.9	0.034050078	0.055650358	0.07064102	0.137702974	0.038120012	0.037804016	0.056197931	0.065128209	0.057506312	0.087859268	0.088401527	0.043548554	0.035570496	0.06691215
Bpl_scaf_22804-0.12	0.034507788	0.047892114	0.039175946	0.041707416	0.030130098	0.02978407	0.04185194	0.042605069	0.062588314	0.032879931	0.015912669	0.024148423	0.026680688	0.028525089
Bpl_scaf_41128-1.13	0.060899206	0.025980831	0.031020485	0.036887654	0.017780203	0.053461956	0.016465236	0.034165871	0.042873918	0.031022504	0.044781435	0.054810491	0.067794994	0.038718791
Bpl_scaf_41128-1.9	0.09042073	0.027302797	0.036918554	0.066802599	0.097744232	0.08962993	0.030714768	0.058235064	0.022985617	0.059544177	0.019002312	0.057633771	0.042987095	0.100156971
Bpl_scaf_41128-10.7	0.030894362	0.035258041	0.02050369	0.031996609	0.032189676	0.033427532	0.027064608	0.030468383	0.021910313	0.016842762	0.018986879	0.035800179	0.006171236	0.058203641
Bpl_scaf_41128-11.15	0.128338795	0.111515557	0.116235742	0.089570702	0.077321662	0.08493409	0.04304245	0.064836944	0.106059085	0.075072102	0.072375695	0.078898836	0.115308919	0.091834604
Bpl_scaf_41128-11.19	0.129005185	0.154495129	0.175875309	0.106360631	0.168049975	0.318103602	0.117607765	0.145904751	0.144394131	0.146952163	0.074799647	0.126348721	0.145362686	0.17488536
Bpl_scaf_41128-12.11	0.023882991	0.019709763	0.011282364	0.026241684	0.020893776	0.014758271	0.012367265	0.017174334	0.008654051	0.013744225	0.023748287	0.015982513	0.015431253	0.034781071
Bpl_scaf_41128-12.12	0.115853941	0.099514087	0.144486254	0.084729227	0.126736148	0.119578418	0.103556384	0.143411755	0.141615295	0.083465301	0.036105857	0.105962033	0.080628298	0.160672999
Bpl_scaf_41128-12.13	0.048956508	0.028521394	0.025914296	0.120286187	0.033650553	0.033842983	0.034751491	0.035117617	0.031799326	0.037075642	0.028937254	0.045400074	0.017455121	0.011825446
Bpl_scaf_41128-12.14	0.055362298	0.034238239	0.031303073	0.049772433	0.041832993	0.043162405	0.014836627	0.066047976	0.040362417	0.048005005	0.022738478	0.094141169	0.042379638	0.063777801
Bpl_scaf_41128-2.13	0.669018387	0.281888927	0.452987309	0.376210518	0.501162956	0.393352368	0.310935057	0.41823519	0.326331777	0.33231152	0.388762845	0.40255663	0.395989932	0.376620611
Bpl_scaf_41128-3.7	0.18826098	0.087296242	0.140599997	0.096337834	0.141378602	0.110215891	0.088550085	0.09897317	0.084677599	0.136688413	0.035151998	0.093578925	0.110624542	0.14124536
Bpl_scaf_41128-3.8	0.057147869	0.045558912	0.025474854	0.044374863	0.037312493	0.032812494	0.048019847	0.039428635	0.04610258	0.026555842	0.065157755	0.090545836	0.08626049	0.027040059
Bpl_scaf_41128-8.17	0.204567473	0.186048289	0.252991661	0.142489149	0.196913494	0.187874227	0.138043078	0.148295228	0.197048356	0.149339849	0.126117238	0.155245274	0.184703147	0.196673459
Bpl_scaf_41128-8.7	0.039538175	0.027616268	0.01720329	0.055951978	0.032368083	0.028365217	0.030472682	0.0314932	0.039244842	0.026265779	0.023743807	0.03297664	0.01699495	0.061855384
Bpl_scaf_41128-9.13	1.167970091	1.817130926	1.901009312	0.830465713	1.164663943	1.117825972	1.161289043	1.550938578	1.01722859	1.230009596	1.560753805	1.034107219	1.675772879	0.960326226
Bpl_scaf_41128-9.16	0.01150844	0.023644464	0.02471179	0.014824289	0.019496536	0.023738497	0.014153942	0.023498179	0.017388957	0.02127202	0.048214755	0.028708141	0.026742605	0.031539257
Bpl_scaf_41128-9.8	0.048175179	0.030769649	0.025323433	0.048015253	0.037447026	0.031761841	0.033575745	0.028437053	0.020949873	0.014227891	0.02424734	0.053738863	0.055726957	0.045915
Bpl_scaf_19386-2.1	0.01400288	0.012448654	0.013337072	0.008468633	0.02184537	0.019238583	0.009647921	0.020386436	0.018421413	0.007488096	0.022332685	0.019776936	0.009510216	0.056228944
Bpl_scaf_19386-3.24	0.006917441	0.00461893	0.003977843	0.013100682	0.020319907	0.005745069	0.018024856	0.009287459	0.013712708	0.014964933	0.008111371	0.015000688	0.01721677	0.009225173
Bpl_scaf_51478-0.0	0.141262159	0.169473579	0.152886279	0.650540413	0.120409021	0.111879276	0.111162883	0.133223009	0.151908016	0.220075212	0.15361278	0.111808203	0.128158337	0.142247762
Bpl_scaf_53108-0.5	0.900011158	0.467738043	0.952761801	0.637894105	0.617392968	0.582743538	0.620669769	0.676584488	0.408005093	0.408254263	0.331751856	0.782507634	0.651555627	0.700842794
Bpl_scaf_53108-1.12	0.308598949	0.280651607	0.157251402	0.409041789	0.314511079	0.24129018	0.357878444	0.214382369	0.315244402	0.47626009	0.275586985	0.263575006	0.295141422	0.255691247
Bpl_scaf_53108-2.19	0.079484995	0.093713505	0.107704274	0.048627329	0.095412112	0.112964905	0.070801523	0.096989105	0.038611674	0.074002667	0.045893998	0.097603827	0.090053736	0.125154246
Bpl_scaf_53108-3.11	0.07454842	0.090939436	0.064975568	0.06769736	0.100677717	0.093373551	0.075255318	0.113952917	0.098685797	0.117237684	0.067038146	0.126449203	0.092255305	0.090279885
Bpl_scaf_53108-3.12	0.012639086	0.018987188	0.015554871	0.013174983	0.011269701	0.014095486	0.0045721	-0.002222597	0.00144644	0.021813271	0.007019037	0.011042108	0.032111023	0.000913874
Bpl_scaf_53108-3.13	0.090101585	0.096507973	0.069309771	0.095424052	0.087201611	0.062086808	0.089123162	0.102155577	0.059044466	0.14226455	0.094960306	0.07887413	0.113113894	0.072632556
Bpl_scaf_53108-4.12	0.006420046	0.018387176	0.012670711	0.007755505	0.005422162	0.01031564	0.016519512	0.005365772	0.004410229	0.001895605	-0.002662477	0.005980867	0.00391909	0.015313513
Bpl_scaf_53108-5.10	0.011768354	0.00878022	0.004911266	0.010323375	0.01651062	0.012799074	0.013160051	0.008462143	0.005910043	0.012471831	0.009222752	0.010968154	0.003762235	0.029427923
Bpl_scaf_53108-5.9	0.42061494	0.256012249	0.189538654	0.373171877	0.31380924	0.269788047	0.36028601	0.154916264	0.421965343	0.385461205	0.200949666	0.422693894	0.235327007	0.228873494
Bpl_scaf_53108-6.23	0.034926682	0.034645507	0.02509338	0.03057129	0.034373864	0.037575672	0.070276357	0.031588142	0.044507674	0.039166857	0.007738773	0.092032572	0.008835196	0.03577906
Bpl_scaf_53108-6.24	0.091834719	0.214141784	0.090466435	0.109976302	0.076848425	0.08287365	0.093948756	0.076088187	0.130039194	0.090244266	0.0938383	0.121574267	0.070502647	0.073343835
Bpl_scaf_8157-1.6	0.61665348	0.3752996	0.285820285	0.328536354	0.289374411	0.174572994	0.379043196	0.328120952	0.762775204	0.843213612	0.786790629	0.468049175	0.23417735	0.195823615
Bpl_scaf_48360-3.4	0.183288897	0.110623428	0.086666339	0.405626165	0.11191305	0.116690638	0.118576925	0.091993016	0.151639957	0.20186256	0.127970664	0.185433615	0.149644893	0.130818164
Bpl_scaf_16590-0.4	0.035382215	0.013348013	0.016428249	0.008519661	0.022397727	0.083035971	0.022115434	0.01787329	0.013207826	0.00228975	0.010092549	0.011090359	0.025905012	0.027956274
Bpl_scaf_16590-1.10	0.018522542	0.031226055	0.022280737	0.020003116	0.02355765	0.023704455	0.011137746	0.01118888	0.009151783	0.014667576	0.009877194	0.0151585	0.013614496	0.022603561
Bpl_scaf_16590-1.11	0.042604152	0.056742861	0.046878292	0.102375921	0.040617361	0.033575464	0.04969572	0.083444291	0.078205105	0.0598767	0.051298404	0.033639785	0.058012454	0.0275964
Bpl_scaf_16590-1.20	0.015834306	0.028801883	0.02511744	0.01533839	0.019637602	0.029578535	0.026919275	0.027663628	0.011232581	0.015664	0.013959572	0.017906554	0.028156104	0.026307815
Bpl_scaf_16590-1.5	0.073301208	0.057154288	0.061891877	0.08616037	0.069751156	0.06299584	0.043877729	0.069876816	0.042820662	0.058814966	0.076811331	0.111138847	0.048899879	0.049887566
Bpl_scaf_16590-2.14	0.135673409	0.14956198	0.098533262	0.184189875	0.108050662	0.300601958	0.099481813	0.095062496	0.153603412	0.120015226	0.178444013	0.17815882	0.216246704	0.127207096
Bpl_scaf_16590-2.9	0.17811672	0.191611174	0.232863227	0.087172209	0.249895921	0.186475359	0.405454803	0.15066385	0.132252325	0.078255439	0.093729393	0.172224411	0.211178912	0.240303224
Bpl_scaf_16590-3.3	0.055033951	0.037982276	0.033383387	0.075129953	0.028635417	0.034214286	0.064824777	0.054722634	0.050665076	0.038829391	0.0340889	0.028246432	0.033990251	0.057734044
Bpl_scaf_16590-4.12	0.087506502	0.053567872	0.055516988	0.054609281	0.073985174	0.063063688	0.052715429	0.054166407	0.055951127	0.057315639	0.042944877	0.108731961	0.074250255	0.088285209
Bpl_scaf_16590-4.13	0.148247063	0.071284205	0.041995922	0.116433732	0.127851663	0.073855203	0.056320652	0.062065812	0.128702185	0.12807895	0.055534662	0.129012835	0.062407895	0.180592207
Bpl_scaf_24692-2.11	0.022838208	0.118491085	0.043113238	0.019979123	0.028053579	0.020246029	0.015253138	0.038947338	0.027315031	0.022378884	0.008668013	0.025979398	0.049584122	0.049638849
Bpl_scaf_24692-2.21	0.011000412	0.020208477	0.021775874	0.012510921	0.012126902	0.014258858	0.010551759	0.020364257	0.011131329	0.0072555	0.024944548	0.030941786	0.021505264	0.005889235
Bpl_scaf_24692-2.22	0.008418095	0.081321535	0.036183968	0.011468445	0.012918647	0.017532272	0.025038727	0.009966754	0.009224223	0.018744374	0.010629271	0.012251551	0.003550682	0.020283708
Bpl_scaf_24692-4.18	0.024249788	0.034143826	0.04218234	0.023871726	0.032152552	0.063877057	0.034263675	0.033841997	0.03124129	0.02073011	0.027873945	0.027757539	0.037646807	0.032943592
Bpl_scaf_24692-4.8	0.062327084	0.018141827	0.016781986	0.041410118	0.10817411	0.180997096	0.051820876	0.029062092	0.086449833	0.030964835	0.017550914	0.004791207	0.020188042	0.12012362
Bpl_scaf_24692-4.9	0.117499672	0.113483381	0.116806562	0.337180052	0.107505238	0.112012957	0.114195033	0.156904042	0.120870527	0.162868769	0.124293775	0.115775924	0.131365065	0.183733762
Bpl_scaf_24692-5.8	0.040362339	0.033618217	0.035311409	0.039514349	0.03378467	0.033409088	0.042634937	0.032685217	0.045213421	0.034693185	0.026647661	0.061052319	0.014254522	0.043300211
Bpl_scaf_19194-0.0	0.007510233	0.009886815	0.00471263	0.011897205	0.011104695	0.004397059	0.020186969	0.002719083	0.012942762	0.00329529	0.017017102	0.004052757	0.017231439	0.008087502
Bpl_scaf_11110-0.2	0.050060507	0.047053851	0.154305116	0.045870938	0.047853186	0.061303923	0.050387905	0.06935352	0.055707843	0.063508148	1.041776562	0.041788435	0.068543115	0.026758577
Bpl_scaf_12478-0.11	0.031736066	0.02182556	0.057640303	0.029953894	0.027031699	0.031678688	0.02913123	1.187134562	0.020143385	0.053089377	0.026230522	0.020867672	0.030650811	0.004011045
Bpl_scaf_12478-1.21	0.058418403	0.074047986	0.053017974	0.066957333	0.059619206	0.049595855	0.060270106	0.076361722	0.070979271	0.039095289	0.043346764	0.120402525	0.040827049	0.039822969
Bpl_scaf_12478-2.10	0.03633561	0.041347472	0.026552592	0.081154605	0.023864579	0.018900642	0.035421257	0.017659821	0.024683604	0.028067219	0.028977723	0.083075589	0.033434187	0.005180712
Bpl_scaf_53249-2.11	0.47203185	0.807054687	0.945739038	0.471660999	0.507853254	0.52034177	0.562714331	0.899962806	0.535337663	0.545262945	0.475262241	0.385407682	0.607379826	0.466116319
Bpl_scaf_53249-4.31	0.047035146	0.035095414	0.024958875	0.057757421	0.0298144	0.014257013	0.040000415	0.01529043	0.053400453	0.046076293	0.0335925	0.029924112	0.048512948	0.074774522
Bpl_scaf_1799-0.2	0.04630444	0.028250576	0.046658625	0.018839112	0.02759954	0.01500366	0.024993606	0.028202654	0.031788815	0.037159855	-0.007921201	0.160393094	0.029642952	0.026953939
Bpl_scaf_31118-0.12	0.031883435	0.05511997	0.040422922	0.028525651	0.034501587	0.030040166	0.051527113	0.062912673	0.054669299	0.032568876	0.035121891	0.006577102	0.050145062	0.016186596
Bpl_scaf_31118-5.4	0.555351973	0.590054128	0.345275415	0.398716275	0.331618038	0.353690449	0.624440071	0.347732283	0.48486925	0.420112979	0.412789178	0.9187429	0.353647156	0.309066839
Bpl_scaf_31118-6.4	0.319886977	0.395380277	0.237933651	0.285876853	0.256761851	0.320457442	0.461678962	0.274250583	0.614416719	0.478081441	0.321438074	0.330711432	0.305891731	0.230484528
Bpl_scaf_15188-0.0	0.975999392	0.228859261	0.149864186	0.353372889	1.036250204	0.896976674	0.176180558	0.243795356	0.200751291	0.279687042	0.236559403	0.276803647	0.233914374	1.133860745
Bpl_scaf_34030-2.6	0.085629784	0.106022077	0.059271121	0.081238384	0.050755568	0.071431191	0.087809713	0.077674704	0.062374311	0.115900355	0.107872946	0.104074194	0.038936381	0.065237551
Bpl_scaf_11525-0.6	0.040995704	0.028778857	0.013167803	0.021065083	0.035190936	0.030448435	0.068595483	0.0085204	0.023412001	0.017690087	0.006519361	0.100020777	0.062315954	0.031148362
Bpl_scaf_11933-1.4	0.065780162	0.025543245	0.044535643	0.027652153	0.11987348	0.147873584	0.068409444	0.039652789	0.036286951	0.027866663	0.036040255	0.030396375	0.056735641	0.143369938
Bpl_scaf_11933-4.12	0.043389793	0.041235807	0.038850557	0.057008605	0.035279848	0.039405821	0.02574545	0.01427276	0.038088654	0.033280757	0.057395512	0.064315629	0.019721628	0.068236688
Bpl_scaf_59343-0.8	0.06167886	0.060838047	0.048821322	0.1942758	0.04712974	0.051327264	0.054714422	0.048630692	0.044749411	0.051847844	0.051943961	0.095817011	0.043936471	0.052544703
Bpl_scaf_14461-1.20	0.035625232	0.035599143	0.009568145	0.03357218	0.026372864	0.019981562	0.040398838	0.015215091	0.0131559	0.015022622	0.010564591	0.035539259	0.013417641	0.039052237
Bpl_scaf_14461-2.11	0.027297305	0.018784272	0.028177953	0.046711297	0.026418646	0.029421412	0.042141946	0.104626756	0.102913438	0.198233421	0.182391928	0.024755748	0.027737953	0.027632621
Bpl_scaf_14461-2.9	0.033251806	0.035680495	0.054226125	0.036639916	0.033738323	0.052765954	0.041504763	0.040244755	0.048796931	0.028465706	0.024004277	0.040731189	0.031236154	0.045370385
Bpl_scaf_14461-3.15	0.032178906	0.026547044	0.040160559	0.02587546	0.076960492	0.080345058	0.031701801	0.048167168	0.025896331	0.022087434	0.01696571	0.03839354	0.040617428	0.074595121
Bpl_scaf_25705-0.3	0.204395886	0.26807384	0.222422912	0.087083319	0.23627448	0.191127407	0.358095415	0.201901832	0.32366016	0.533021255	0.460654562	0.223179955	0.210682405	0.240044363
Bpl_scaf_49821-0.4	0.003970093	0.006320274	0.003830777	0.004930987	0.002120427	0.001962758	0.003667672	0.002351924	0.001159701	0.003312764	0.006031287	0.004165551	-0.000332226	0.003724598
Bpl_scaf_49821-2.33	0.10560888	0.057675585	0.06339058	0.03417207	0.026627971	0.020231829	0.08223079	0.09405357	0.055265018	0.039670075	0.04633859	0.04371973	0.0233347	0.072680014
Bpl_scaf_49821-5.40	0.040339122	0.064238996	0.037803851	0.046744636	0.109144042	0.149400897	0.05018853	0.034423635	0.059013688	0.049851141	0.047282645	0.050787359	0.055296381	0.076390801
Bpl_scaf_49821-5.43	0.068259888	0.067971062	0.029070488	0.073820677	0.089317918	0.116158185	0.068286287	0.053084946	0.069236669	0.050926933	0.082075399	0.068188917	0.098647182	0.076303648
Bpl_scaf_23805-1.10	0.073850023	0.086281161	0.079083315	0.068787194	0.04289498	0.039371627	0.056721602	0.065655908	0.105427291	0.04201288	0.06152009	0.068065399	0.065029052	0.084249377
Bpl_scaf_23805-1.11	0.057363692	0.057527379	0.087773983	0.030786109	0.051891686	0.053453737	0.19801603	0.03258461	0.044089119	0.052726443	0.027935637	0.12599369	0.117996734	0.036066491
Bpl_scaf_23805-10.12	0.037891053	0.170171664	0.065686262	0.053387857	0.030429957	0.046185244	0.045204312	0.05625626	0.068346783	0.086668167	0.1122264	0.043539038	0.061719069	0.03492272
Bpl_scaf_23805-11.12	0.027259691	0.043311141	0.041417572	0.010262919	0.031132532	0.014872173	0.093094216	0.014519824	0.056442802	0.022319225	0.02253266	0.01520337	0.02430273	0.021037973
Bpl_scaf_23805-2.10	0.003390249	0.003643707	0.00702828	0.001316912	0.00508119	0.002520898	0.005642613	0.008428957	0.044022436	0.017413055	0.011244791	0.004274731	-0.003222351	0.003939713
Bpl_scaf_23805-2.14	0.03982714	0.034052952	0.014315679	0.031615237	0.018895656	0.023795567	0.028184069	0.024200533	0.071025856	0.015963597	0.024621943	0.02736643	0.025899537	0.011900106
Bpl_scaf_23805-5.13	0.033055873	0.034902845	0.052629692	0.04292196	0.043246812	0.028108763	0.076941113	0.044238871	0.032578882	0.017510819	0.029752954	0.064136841	0.021864432	0.021532159
Bpl_scaf_23805-5.14	0.119771772	0.098760856	0.099475978	0.148039193	0.085603945	0.083676587	0.063618455	0.103274258	0.059506607	0.162289104	0.087095623	0.141332622	0.063284096	0.071171024
Bpl_scaf_23805-6.7	0.204085432	0.259083659	0.132677584	0.19761558	0.135458509	0.146867077	0.212528216	0.129486162	0.211747654	0.161625254	0.12392776	0.14618024	0.174996492	0.17576903
Bpl_scaf_23805-6.8	0.012846031	0.010718415	0.017083061	0.012199955	0.013095138	0.011218084	0.013587334	0.019282933	0.005491855	0.011949684	0.012091706	0.00876168	0.00763463	0.016285803
Bpl_scaf_49317-0.37	0.036228281	0.0068249	0.017366003	0.013119516	0.019349532	0.078483573	0.010789968	0.016322538	0.010325915	0.015516763	0.02186461	0.014863615	0.2355983	0.013560725
Bpl_scaf_17743-1.43	0.016288572	0.014059697	0.065476692	0.015286733	0.015345075	0.020888076	0.017895244	0.042279022	0.012509506	0.008298731	0.014552962	0.02994618	0.023570498	0.018671249
Bpl_scaf_63354-0.4	0.025434505	0.038358109	0.019464069	0.015242101	0.030369253	0.027920332	0.026437129	0.022968285	0.01757824	0.007014999	0.022380332	0.019579119	0.024263276	0.029470194
Bpl_scaf_27770-1.8	0.014504348	0.026764149	0.009675237	0.027615765	0.026172294	0.027501227	0.022176521	0.017950924	0.006084889	0.034300063	0.007995639	0.011193792	0.010346386	0.010587762
Bpl_scaf_27770-2.7	0.009693902	0.022206876	0.016212047	0.014658267	0.019929506	0.026198122	0.020133701	0.025568089	0.01745083	0.012755765	0.008596806	0.013885838	0.013595022	0.035113722
Bpl_scaf_27770-5.50	0.054121619	0.029079433	0.021051026	0.046089391	0.035771996	0.023572715	0.019734487	0.020847587	0.022975509	0.01861897	0.019291035	0.099934296	0.011264168	0.024430154
Bpl_scaf_36974-1.19	0.115775822	0.05041176	0.057929222	0.113560239	0.054574749	0.027970006	0.041485882	0.064733867	0.065350952	0.084989196	0.060365768	0.033168628	0.058675982	0.062152442
Bpl_scaf_36974-3.52	0.042017186	0.040985433	0.049944868	0.086613568	0.023574573	0.032749648	0.026262203	0.04668814	0.026457314	0.028957008	0.017174946	0.023224585	0.028897126	0.018661249
Bpl_scaf_20675-2.12	0.497976413	0.602789853	0.846126115	0.495004488	0.467051058	0.49312337	0.46310413	1.375160705	0.596482135	1.104365161	1.168047278	0.42019863	1.119837938	0.381124089
Bpl_scaf_20675-2.13	0.316050503	0.156570585	0.173607581	0.213102074	0.304834472	0.271993659	0.161013189	0.176871429	0.153222219	0.220741332	0.115165081	0.305040936	0.173748473	0.229249332
Bpl_scaf_42986-0.21	0.061310137	0.053370232	0.068852729	0.045197094	0.046241664	0.056811452	0.063733274	0.061228331	0.062891897	0.062116593	0.011444256	0.029885014	0.058393045	0.048739768
Bpl_scaf_42986-0.28	0.004717928	0.005775365	0.010655906	0.006330683	0.006182626	0.011481026	0.469429931	0.005482214	0.003543759	0.005317288	0.008733111	0.006222374	0.021983864	0.012267992
Bpl_scaf_62525-0.14	0.03629928	0.073284054	0.046787611	0.033206213	0.033896308	0.043986238	0.03636778	0.061921184	0.020414166	0.034089472	0.002568804	0.033640924	0.063077007	0.036037126
Bpl_scaf_62525-0.7	0.016928742	0.018629065	0.011481898	0.02376194	0.012459577	0.010171544	0.025650311	0.013892398	0.004571848	0.021614998	0.023774316	0.01068769	0.002088192	0.012891666
Bpl_scaf_62525-10.11	1.541866462	0.962689606	0.928945902	1.272007279	0.804011249	0.728342391	0.934209445	0.840207117	0.877958119	1.113941186	0.895876549	1.941817903	1.001734314	0.73556072
Bpl_scaf_62525-5.8	0.04399649	0.03034086	0.021631337	0.026863611	0.0309591	0.018807223	0.015661025	0.037242019	0.026598141	0.017392601	-0.000361154	0.079364467	0.03788377	0.006198153
Bpl_scaf_48650-0.12	0.060482789	0.068849353	0.048359558	0.096334234	0.065678931	0.072060183	0.057759596	0.05362703	0.047581005	0.058703733	0.084538796	0.071974662	0.069629102	0.047020089
Bpl_scaf_34041-1.4	0.444087091	0.540784122	0.437307835	0.869344026	0.332903124	0.330592625	0.362780302	0.423048544	0.514544673	0.75331213	0.52457876	0.367129931	0.458916824	0.322365498
Bpl_scaf_34041-2.0	0.070356089	0.046725603	0.034545308	0.045953861	0.060290449	0.044129675	0.051200882	0.04089738	0.028634398	0.082968583	0.023440379	0.067220812	0.024648621	0.086192988
Bpl_scaf_34041-2.3	0.129139431	0.094519792	0.093250679	0.115187944	0.119757795	0.118197929	0.078180771	0.139915361	0.094197433	0.096783141	0.122641995	0.110766109	0.095258454	0.103336358
Bpl_scaf_34041-3.0	0.030920305	0.035593329	0.020156281	0.010734166	0.019430336	0.047491561	0.026663049	0.0225192	0.020384053	0.014637218	0.030269569	0.112527094	0.016029705	0.018139629
Bpl_scaf_34041-3.2	0.033994256	0.02679747	0.028827576	0.041224374	0.021044437	0.027949582	0.034585227	0.046059113	0.019490287	0.03419191	0.038589265	0.04838055	0.006776137	0.028520789
Bpl_scaf_34041-4.5	0.073355699	0.124866764	0.049445737	0.119475865	0.060646881	0.072845821	0.085875114	0.062322034	0.140672216	0.060456675	0.070669767	0.111737345	0.06453782	0.032273548
Bpl_scaf_40292-0.23	0.025838597	0.014005898	0.025569891	0.010223429	0.073442041	0.034221084	0.016399737	0.021895362	0.006335752	0.014182366	0.000949666	0.003000003	0.019298472	0.03851094
Bpl_scaf_40292-0.24	0.044614959	0.035648864	0.038274589	0.086783987	0.024389218	0.026417865	0.023782105	0.035892223	0.025578062	0.031378564	0.028759663	0.022770098	0.017253947	0.012271694
Bpl_scaf_57445-0.20	0.03892399	0.04511587	0.036415943	0.018936901	0.059584028	0.047590307	0.038545219	0.017730442	0.035202873	0.009182556	0.003755789	0.024906787	0.090371501	0.022012031
Bpl_scaf_57445-0.9	0.018377737	0.012324395	0.024655843	0.02223111	0.034238067	0.026415243	0.006441994	0.020988371	0.011284015	0.011001054	0.002487003	0.019449755	0.032185523	0.020046935
Bpl_scaf_57445-1.12	0.025460983	0.031947373	0.025393911	0.033924306	0.023618535	0.024148149	0.035174466	0.02305622	0.042876161	0.049800318	0.031721728	0.038137938	0.014023943	0.032398539
Bpl_scaf_57445-1.19	0.029212789	0.035947393	0.053547552	0.02848784	0.028912658	0.027975397	0.074761236	0.06498545	0.009346697	0.178450413	0.365808893	0.02844772	0.08142813	0.029981607
Bpl_scaf_57445-1.30	0.010286064	0.011053763	0.004164759	0.005917179	0.009640909	0.010188262	0.007933174	0.008223152	0.00423789	0.017042267	0.008193168	0.026674398	0.015240997	0.003397631
Bpl_scaf_57445-1.31	0.018269578	0.011663118	0.015251715	0.02738311	0.013892166	0.016560298	0.018471799	0.014758286	0.029075222	0.024031629	0.000974843	0.043260876	0.014775388	0.005255542
Bpl_scaf_57445-1.32	0.210559696	0.171674454	0.556204447	0.607831137	0.191545362	0.236665934	0.360185457	0.443339305	0.210778696	0.252743148	0.244509518	0.159350326	0.428468059	0.243080024
Bpl_scaf_57445-1.33	0.02436338	0.024951129	0.019982779	0.025160957	0.025703149	0.027273495	0.026575304	0.054207664	0.034089058	0.021894485	0.006795488	0.039730394	0.025007972	0.020902645
Bpl_scaf_40744-0.4	0.31955089	0.323654484	0.191202035	0.469975649	0.281633212	0.26281962	0.322064233	0.172260184	0.261143566	0.342852635	0.421186283	0.647796848	0.225245054	0.24941148
Bpl_scaf_54723-0.17	0.00922935	0.010451089	0.007684554	0.010146233	0.009800895	0.012866224	0.011156754	0.018837139	0.004615171	0.005754424	0.00317913	0.011496721	0.015318766	0.006477392
Bpl_scaf_54723-0.18	0.040116333	0.035734135	0.048064503	0.062330305	0.046801214	0.056025496	0.045318429	0.030183348	0.051333669	0.043229188	0.031134097	0.05160217	0.06622341	0.054784254
Bpl_scaf_61206-2.20	0.207012429	0.105441082	0.116719193	0.16549036	0.135361075	0.096553534	0.073930711	0.083158042	0.11572393	0.074508964	0.061941578	0.156206045	0.086776	0.10070439
Bpl_scaf_61206-2.23	0.10178745	0.158444235	0.145375184	0.090097326	0.13146882	0.103685655	0.135293211	0.112139053	0.117215465	0.11333016	0.080034247	0.088788786	0.102167258	0.105222149
Bpl_scaf_61206-2.42	0.324048811	0.146369855	0.13955761	0.217078643	0.203720251	0.110831207	0.118478663	0.16736046	0.157336499	0.149039827	0.173103507	0.144810089	0.199316598	0.147344999
Bpl_scaf_61206-4.4	0.055159882	0.054343613	0.103048896	0.095871327	0.041541028	0.047001061	0.042100091	0.063194804	0.058060789	0.042684199	0.077019641	0.016888836	0.047254347	-0.006313262
Bpl_scaf_61206-5.12	0.405255459	0.553573486	0.662937241	0.35210382	0.36841569	0.468151192	0.559333346	0.500480695	0.431343417	0.319293976	0.418177675	0.255933769	0.517949247	0.472748237
Bpl_scaf_61206-5.13	0.108737236	0.126893413	0.105514925	0.146112322	0.083575996	0.110865562	0.126804371	0.082380395	0.117594325	0.19974165	0.090532515	0.141939999	0.076321425	0.094216406
Bpl_scaf_51655-0.17	0.036158121	0.027323762	0.020314896	0.026292645	0.026784061	0.0238506	0.027920315	0.024196169	0.018900696	0.023722243	0.014243348	0.028995418	0.004107656	0.041677573
Bpl_scaf_41802-1.17	0.054385526	0.03332941	0.029724549	0.045236905	0.045872272	0.052972222	0.039019229	0.042210308	0.02966543	0.051095526	0.079439402	0.063980706	0.050843311	0.07636442
Bpl_scaf_41802-1.6	0.012729123	0.009859726	0.009367166	0.012132247	0.015372558	0.016039728	0.032044188	0.025681598	0.004897578	0.007717638	0.009407944	0.031983119	0.013085183	0.018842795
Bpl_scaf_41802-3.23	0.037362346	0.036633853	0.013706823	0.055642133	0.034981138	0.029499388	0.045071445	0.008840452	0.044584696	0.034751553	0.025444031	0.039690682	0.037318112	0.040671981
Bpl_scaf_22215-1.2	0.050025008	0.03610961	0.028155752	0.045373365	0.038142766	0.041273678	0.036346792	0.061214454	0.024196898	0.039183862	0.020372565	0.074909158	0.056680702	0.016443241
Bpl_scaf_22215-2.7	0.148024807	0.132919457	0.142199067	0.100932026	0.120755161	0.084399057	0.16574278	0.132969864	0.172120357	0.134418145	0.165953096	0.116370725	0.192132394	0.132583036
Bpl_scaf_55324-0.6	0.22337661	0.039354753	0.048114287	0.045623617	0.103059867	0.046174528	0.088848143	0.041517884	0.022509351	0.070215278	0.047190679	0.426783352	0.072590092	0.070263804
Bpl_scaf_52809-0.9	0.164861635	0.068556276	0.109531358	0.059217961	0.117026151	0.105532512	0.073265433	0.084405394	0.056898378	0.084471169	0.051435828	0.115669789	0.104383607	0.095908922
Bpl_scaf_52809-1.6	0.267703431	0.171579673	0.21520885	0.893077906	0.157015868	0.154034778	0.167058864	0.191810438	0.207871114	0.26094771	0.155655936	0.221715287	0.159610572	0.196386178
Bpl_scaf_52809-3.80	0.08593308	0.041323649	0.090161475	0.035946715	0.295004382	0.378860977	0.059738148	0.116110333	0.093820023	0.056386781	0.015615011	0.04045229	0.142024899	0.310531197
Bpl_scaf_52809-4.76	0.061994718	0.047955608	0.078969483	0.040764025	0.087721382	0.049758672	0.061462217	0.067529321	0.036206012	0.049115286	0.02638964	0.061718782	0.085170365	0.117081064
Bpl_scaf_52809-4.78	0.132360605	0.092788222	0.116889461	0.097678137	0.096268971	0.066128223	0.129289572	0.087766363	0.069255232	0.086508028	0.062385885	0.069825339	0.049625281	0.13181195
Bpl_scaf_52809-5.37	0.026319666	0.009912085	0.022918771	0.009049827	0.124499248	0.015009927	0.03714911	0.026814375	0.011040067	0.006581382	0.038285482	0.01403659	0.047662918	0.086764814
Bpl_scaf_52809-6.17	0.337598316	0.523643872	0.454640871	0.331606708	0.338365901	0.298392073	0.498029781	0.374928189	0.358327972	0.367052254	0.273799117	0.328159422	0.363732166	0.258910305
Bpl_scaf_52809-6.18	0.411983687	0.16890374	0.170105993	0.265733602	0.462230193	0.487682367	0.425931531	0.213073044	0.42504526	0.25142151	0.161532567	0.172443449	0.372331419	0.538383973
Bpl_scaf_52809-6.19	0.018318161	0.013040461	0.054134393	0.017384016	0.039151388	0.025343685	0.360447005	0.180870345	0.008083299	0.205105782	0.3098665	0.024296146	0.156160866	0.027015773
Bpl_scaf_17111-0.0	0.039722039	0.030018778	0.018352118	0.037819715	0.024765544	0.018890649	0.00718178	0.031573882	0.020835602	0.034839208	0.022371746	0.029536249	0.039233443	0.024698913
Bpl_scaf_56926-0.13	0.049594405	0.05922823	0.033803098	0.032101711	0.039677098	0.038947443	0.05218198	0.032125409	0.058759917	0.058568102	0.021389904	0.028324375	0.007757583	0.027785087
Bpl_scaf_56926-1.12	0.745077192	0.713193472	0.60314089	0.566558169	1.088704282	0.956814393	0.608224877	0.671552807	1.007166369	1.007510286	0.749645373	0.567778919	0.71514294	0.873671679
Bpl_scaf_41791-0.10	0.036129773	0.013869243	0.029881112	0.012819567	0.333197972	0.294250203	0.047168515	0.055543797	0.103317909	0.028946783	0.015469307	0.02297685	0.047690175	0.021721626
Bpl_scaf_41791-0.9	0.039528883	0.043660189	0.036795499	0.033388788	0.03733198	0.033468425	0.037832868	0.030506545	0.04082897	0.024892754	0.027023494	0.02981485	0.020959373	0.036823742
Bpl_scaf_41791-1.10	0.077163799	0.056788045	0.037655539	0.074447779	0.050289203	0.040364028	0.058097504	0.054889376	0.069139165	0.102811334	0.046149415	0.090578193	0.026260322	0.076409599
Bpl_scaf_41791-1.17	0.025815271	0.021982444	0.004782094	0.029740802	0.022438172	0.014156947	0.016169985	0.020705503	0.016928394	0.021715762	0.013366242	0.012567408	0.00495521	0.012731253
Bpl_scaf_41791-1.8	0.264956012	0.289192231	0.34646468	0.339676311	0.29257567	0.235007615	0.298755978	0.288474502	0.358414068	0.368955031	0.193107895	0.316874139	0.24239803	0.229766645
Bpl_scaf_41791-1.9	0.052812676	0.056702437	0.049489615	0.037333978	0.026048494	0.033191195	0.034490505	0.034950916	0.03428231	0.048715631	0.072914865	0.032091843	0.041272851	0.049108322
Bpl_scaf_11871-0.1	0.156935766	0.13184105	0.190053873	0.502354639	0.122561319	0.106019632	0.120074235	0.124429691	0.106938789	0.127109467	0.157285684	0.122831104	0.162810763	0.138112565
Bpl_scaf_30166-0.12	0.135656892	0.071075087	0.059406408	0.110084744	0.086882505	0.055431111	0.053489879	0.043850809	0.047428532	0.082845462	0.099359377	0.174192856	0.056789351	0.040176602
Bpl_scaf_30166-0.16	0.713233162	0.60204533	0.492947366	0.618646669	0.528712543	0.545873673	0.50339239	0.567995284	0.481079236	0.593073398	0.470463476	1.131836255	0.538335349	0.532056289
Bpl_scaf_19360-0.7	0.150396726	0.303115923	0.140331782	0.191861344	0.101794814	0.109304895	0.163234723	0.130358888	0.186792627	0.232225261	0.24694433	0.100016721	0.227648735	0.116422315
Bpl_scaf_19360-1.9	0.380777113	0.117256582	0.097968824	0.065317159	0.48468825	0.170456818	0.181553512	0.097001688	0.137002258	0.134380357	0.088498461	0.057688085	0.173268272	0.107216554
Bpl_scaf_4625-2.11	0.144161964	0.06635197	0.096567045	0.080410247	0.291404466	0.300703018	0.212801164	0.090958589	0.106236008	0.091733381	0.114560609	0.043340611	0.167594815	0.267277252
Bpl_scaf_4625-2.12	0.214473968	0.075724913	0.071250667	0.058426094	0.287816278	0.27475101	0.212933189	0.090959648	0.260385255	0.073462696	0.057732591	0.066982816	0.11293916	0.258631855
Bpl_scaf_33037-1.18	0.11797818	0.048500101	0.108041261	0.046136998	0.275807691	0.396429658	0.148155885	0.062513202	0.085943286	0.068997661	0.091991381	0.033426758	0.182483423	0.30450928
Bpl_scaf_33037-1.7	0.053136337	0.11594391	0.061887252	0.066158306	0.059533355	0.065433391	0.06788607	0.091275646	0.061113241	0.06887436	0.087824343	0.074952362	0.052335404	0.035815546
Bpl_scaf_33037-1.9	0.038980352	0.058277638	0.084705758	0.033460449	0.064378015	0.112222301	0.049663969	0.081445342	0.041526144	0.031968056	0.057008472	0.041041409	0.053861131	0.047578907
Bpl_scaf_61827-0.18	0.018962332	0.012319188	0.033620079	0.017277932	0.026729584	0.018484404	0.019771567	0.050556225	0.023944636	0.038338574	0.009008916	0.018787709	0.038583038	0.030204727
Bpl_scaf_34352-1.2	0.037087397	0.055375656	0.045670586	0.034525343	0.041420138	0.032768386	0.013454757	0.066296661	0.030651659	0.025757639	0.02774611	0.056251012	0.062257018	0.031512898
Bpl_scaf_34352-1.3	0.217135127	0.241918632	0.254390208	0.43930509	0.142580798	0.155181439	0.129785247	0.197626836	0.142174128	0.194004682	0.161836675	0.168767446	0.214525512	0.124192025
Bpl_scaf_34352-3.4	0.009477875	0.010835701	0.009917985	0.011513653	0.013543251	0.020168652	0.006256205	0.007303568	0.000144739	0.008920254	0.004180244	0.026895612	-0.004707651	0.045770426
Bpl_scaf_34352-5.8	0.04120056	0.043699774	0.035518433	0.055375523	0.052158433	0.036946724	0.046574622	0.013999115	0.020293925	0.037299232	0.02559631	0.041818678	0.023809506	0.036215077
Bpl_scaf_34352-6.17	0.005524639	0.011407728	0.016374298	0.008257518	0.008492622	0.014441987	0.009034033	0.01994374	0.01089675	0.009241649	0.010519364	0.016933989	0.012061493	0.010254604
Bpl_scaf_34352-6.5	0.107118914	0.084442244	0.090718778	0.095605639	0.081268463	0.073180728	0.094979897	0.132192665	0.086086151	0.097931693	0.039544816	0.100099839	0.124436892	0.064892478
Bpl_scaf_38784-0.3	0.043808228	0.026911857	0.033803059	0.029481778	0.077041568	0.047137392	0.043546092	0.035056205	0.035196414	0.007953821	0.025399306	0.028491016	0.039244667	0.048934504
Bpl_scaf_38784-2.4	0.045154909	0.049185259	0.031561774	0.066729185	0.040069578	0.041764386	0.032388061	0.030505108	0.044488981	0.064699572	0.039653581	0.03878379	0.039610453	0.035694712
Bpl_scaf_38784-5.7	0.371183041	0.348005909	0.407169905	0.501635716	0.529193037	0.31906743	0.28735108	0.343739607	0.375183784	0.313227419	0.185702508	0.303704387	0.453551858	0.451643531
Bpl_scaf_38784-6.11	0.547759111	0.827781589	1.06656013	0.353741307	0.578679888	0.570550633	0.552361281	0.816125396	0.58602742	0.450560988	0.531369659	0.541441712	0.554407491	0.625070574
Bpl_scaf_38784-6.13	0.045556453	0.038771081	0.026158107	0.056907632	0.040198299	0.034617446	0.051828082	0.039607341	0.023102554	0.005508917	0.002242275	0.065067607	0.013644713	0.034625227
Bpl_scaf_38784-6.9	0.27604312	0.094645117	0.212564625	0.074135917	0.750684814	0.880100726	0.389813777	0.14837439	0.189340672	0.143942961	0.104745256	0.117124319	0.41760126	0.767107344
Bpl_scaf_19824-0.15	0.035179365	0.059446695	0.029170757	0.051434279	0.031208719	0.021657283	0.038043424	0.039652282	0.030332245	0.021289045	0.015957447	0.04657242	0.009076848	0.021193976
Bpl_scaf_14543-1.8	0.080714989	0.078295284	0.086834968	0.046807826	0.07302105	0.038365063	0.052306762	0.081219095	0.05283462	0.05769803	0.027151438	0.082883971	0.063118084	0.094731714
Bpl_scaf_14543-1.9	0.491506727	1.013166711	0.463039192	0.699218666	0.336278725	0.41181763	0.436582825	0.347467333	0.462739668	0.47735271	0.283727064	0.326380117	0.374393175	0.285071055
Bpl_scaf_14543-2.15	0.062074384	0.111595831	0.066695281	0.06626469	0.043466953	0.060203233	0.066606666	0.085401191	0.074611897	0.055850354	0.031657493	0.056042674	0.061412653	0.080618686
Bpl_scaf_45643-3.10	0.01296516	0.015796864	0.020849509	0.009185786	0.011848501	0.013113932	0.011432753	0.034148125	0.017675571	-0.00666742	0.004884529	0.009430974	0.014839724	0.019744065
Bpl_scaf_45643-4.20	0.355170211	0.277611145	0.236842907	0.814200268	0.214936634	0.237857832	0.223784893	0.251710515	0.845680207	0.352176803	0.244949674	0.355084078	0.323792509	0.127768934
Bpl_scaf_45643-5.16	0.240572713	0.59543413	0.245603886	0.313719605	0.18052406	0.18168085	0.253857673	0.227607348	0.229028299	0.335433219	0.309146408	0.2495162	0.204236627	0.170501586
Bpl_scaf_28512-0.8	1.738753346	0.925463552	1.311295021	0.84170105	1.102831093	1.020490175	0.822392879	1.082777631	0.91912938	1.154728998	0.739811093	1.042495986	1.408249187	0.954187834
Bpl_scaf_12060-0.15	0.042718174	0.040335915	0.020001681	0.04925525	0.024416344	0.037835503	0.03163085	0.030188872	0.048859438	0.037641727	0.035294459	0.041919116	0.005708906	0.06220177
Bpl_scaf_55003-0.4	0.131545756	0.137646098	0.069135851	0.123104588	0.151706009	0.063589475	0.090578736	0.0773869	0.117736846	0.1714664	0.276796858	0.131935071	0.067659052	0.052807197
Bpl_scaf_47073-0.7	0.077688798	0.104827922	0.065472857	0.065642395	0.038896738	0.114972466	0.014501324	0.029648041	0.118282821	0.052600683	0.083841445	0.300420535	0.164963766	0.027762995
Bpl_scaf_59823-0.3	0.249371322	0.085022113	0.119712092	0.103346115	0.171284237	0.173526323	0.119128133	0.085599902	0.173832764	0.120663514	0.114499372	0.133377588	0.14126035	0.191206463
Bpl_scaf_52736-0.31	0.043189282	0.076503232	0.052669544	0.062057	0.045093187	0.041538337	0.048326814	0.056271924	0.073390651	0.084722885	0.076421251	0.053955113	0.077752581	0.031745204
Bpl_scaf_52736-0.33	0.045463691	0.112490028	0.084728605	0.067065921	0.050578789	0.070725979	0.07052518	0.055269258	0.045760574	0.058331647	0.051945057	0.04747225	0.098991219	0.041550179
Bpl_scaf_2315-0.4	0.01267178	0.100955719	0.030100976	0.020557827	0.018540616	0.020436296	0.014429909	0.03136412	0.02141284	0.019299012	0.026047625	0.015378391	0.00956931	0.011257523
Bpl_scaf_2315-0.5	0.036610462	0.337820747	0.042114966	0.028327972	0.026082868	0.051549624	0.051685819	0.041987991	0.045125329	0.04125596	0.035752257	0.050842997	0.07925964	0.045664732
Bpl_scaf_2315-1.15	0.271878853	0.057522761	0.073278611	0.056208272	0.478487067	0.439228799	0.247551535	0.048420084	0.2004506	0.094325813	0.04723083	0.015736996	0.274186135	0.676474184
Bpl_scaf_2315-1.17	0.088090933	0.02634481	0.036205405	0.020907795	0.1781556	0.342865919	0.077976213	0.057176789	0.070308948	0.027127375	0.036166058	0.027068199	0.149812204	0.127484874
Bpl_scaf_2315-1.18	0.019827391	0.012800514	0.036571308	0.068488633	0.021381905	0.020874048	0.02108605	0.019409729	0.016986055	0.012212966	0.026088473	0.009337049	0.019039054	0.034428871
Bpl_scaf_47439-0.4	0.130198293	0.181171525	0.174981677	0.110409519	0.114296507	0.123358379	0.07998432	0.155971226	0.113799921	0.136160642	0.132732867	0.108989127	0.147489254	0.103575968
Bpl_scaf_47439-2.13	0.022383848	0.007763471	0.006093486	0.009885393	0.036413299	0.045138102	0.047672904	0.017831893	0.054531259	0.010389063	0.012829426	0.012196398	0.024628985	0.032183451
Bpl_scaf_47439-2.23	1.396918124	0.799097366	0.864212931	0.665540157	1.160330742	0.814730914	0.806716391	0.901104171	0.706669773	0.881706424	0.491534158	0.925762001	1.107627836	1.310217861
Bpl_scaf_50383-0.0	0.00658906	0.002579364	0.009162447	0.006846037	0.003625562	0.007190178	-0.004824749	0.01868219	0.002824288	0.001528603	0.009106298	0.008389654	0.00312903	0.000762744
Bpl_scaf_56223-0.0	0.028073648	0.029379479	0.053316577	0.026691944	0.024706229	0.035550062	0.012212219	0.324554581	0.009274362	0.032827629	0.133594166	0.026648764	0.049909985	0.026549753
Bpl_scaf_20621-1.20	0.023157335	0.028610368	0.026568444	0.025526779	0.027485676	0.034746766	0.027304564	0.026082169	0.031672548	0.038113673	0.050397077	0.036625824	0.025988234	0.058845926
Bpl_scaf_20621-1.4	0.036451635	0.022918769	0.152995229	0.025418868	0.024876797	0.038711838	0.057666082	0.047189535	0.045665801	0.03845116	0.030519357	0.023965817	0.058951076	0.006380779
Bpl_scaf_21298-0.17	0.011618975	0.011453359	0.00639755	0.015597747	0.019066342	0.01489096	0.018612743	0.005994064	0.006596896	0.029404529	0.00536908	0.01306249	0.010110722	0.005638894
Bpl_scaf_21298-3.11	0.251640463	0.18064055	0.282103034	0.178212104	0.156763409	0.109942094	0.369179457	0.231711608	0.13016411	0.111399929	0.121539286	0.220713725	0.18497538	0.109120327
Bpl_scaf_21298-5.30	0.21223378	0.322738885	0.174139078	0.20453893	0.158591775	0.169506337	0.16532053	0.228170394	0.218342817	0.176355467	0.262379301	0.210557488	0.242944684	0.170579268
Bpl_scaf_21298-5.9	0.042822879	0.062415156	0.039400724	0.048596483	0.052786473	0.053201419	0.043652675	0.040693262	0.020854975	0.070360589	0.095601971	0.041741263	0.042994733	0.08856112
Bpl_scaf_62215-4.10	0.045979194	0.031910717	0.043698318	0.037483383	0.085073267	0.076207458	0.046934522	0.051049532	0.029630999	0.026231736	0.0207017	0.035968978	0.027702804	0.073564578
Bpl_scaf_52204-1.7	0.340195472	0.442940372	0.33146542	0.630662985	0.250601363	0.2367016	0.355050983	0.292119958	0.424198349	0.496501759	0.396504165	0.402985006	0.29029625	0.239190063
Bpl_scaf_35263-0.2	0.176878699	0.176938081	0.125899347	0.366834056	0.154819443	0.099980626	0.100887742	0.145928161	0.181153236	0.146032545	0.09249502	0.234343883	0.112317695	0.120433891
Bpl_scaf_35263-1.11	0.190498716	0.092898089	0.159462602	0.078778895	0.219599564	0.27354349	0.097762539	0.0919896	0.119264064	0.115603412	0.107115344	0.180441495	0.267399436	0.17248857
Bpl_scaf_35263-1.23	0.007574949	0.006195194	0.004638634	0.003312599	0.018241045	0.016784753	0.017782092	0.002849363	0.006795534	0.004512062	0.009759766	0.00501597	0.006230748	0.018293462
Bpl_scaf_35263-1.8	0.114503053	0.088384073	0.186907267	0.166859767	0.064694634	0.083172714	0.111572634	0.135775046	0.060862676	0.054922975	0.095268568	0.078886426	0.1695675	0.143249661
Bpl_scaf_61711-0.4	0.081101324	0.063506322	0.048969257	0.135475452	0.038782063	0.038906271	0.02599993	0.063467375	0.055551688	0.078517312	0.072713278	0.146815821	0.0340196	0.06767342
Bpl_scaf_61711-1.12	0.449182664	0.281438147	0.387737276	0.301244525	0.422975654	0.378208958	0.28909777	0.295566867	0.310305507	0.310831428	0.255947209	0.346440532	0.23516069	0.261855608
Bpl_scaf_61711-1.13	0.114091584	0.053680099	0.078018456	0.038676057	0.104520906	0.095227623	0.048201666	0.051710957	0.03045154	0.044880557	0.047601616	0.068515596	0.057310273	0.060750361
Bpl_scaf_61711-1.17	0.02972913	0.021524681	0.029681878	0.025533365	0.021368091	0.027683562	0.058559666	0.014736357	0.015479254	0.03633713	0.014557377	0.085379024	0.01283917	0.007715876
Bpl_scaf_61711-1.18	0.00509204	0.00952148	0.007764368	0.01020483	0.006339685	0.010086922	0.003492849	0.010074926	0.005516611	0.007537393	-0.005211042	0.008593047	0.012847791	0.007633233
Bpl_scaf_61711-2.12	0.022725501	0.019900249	0.015556883	0.029871713	0.024249193	0.03459647	0.025200708	0.036794632	0.025045014	0.022890482	0.01725736	0.018778046	0.002605122	0.00628162
Bpl_scaf_61711-2.13	0.0149076	0.003747475	0.013306452	0.004426974	0.038817338	0.041423176	0.03517895	0.010179264	0.014337324	0.011387684	0.010444979	0.000171598	0.011806009	0.018592117
Bpl_scaf_61711-2.22	0.006106963	0.008685782	0.012158162	0.006364715	0.009566568	0.009545461	0.003198541	0.006282272	0.009028137	0.002630764	0.005685586	0.001629941	-0.002050348	0.008224194
Bpl_scaf_61711-3.8	0.029255656	0.035740598	0.021783323	0.039421909	0.031868813	0.02971747	0.043911458	0.011893545	0.025985654	0.044682037	0.010522217	0.058980136	0.056140105	0.043770675
Bpl_scaf_61711-3.9	0.112238151	0.063716781	0.143445317	0.116458446	0.095353891	0.111580534	0.090008258	0.129044345	0.102998701	0.075125396	0.081668875	0.060889953	0.155558155	0.116137783
Bpl_scaf_61711-4.3	0.042693541	0.029907206	0.037435189	0.023772571	0.053117797	0.066116639	0.105335826	0.035562837	0.037450922	0.050669719	0.029195687	0.009197311	0.031224237	0.062274048
Bpl_scaf_61711-5.10	0.002212047	0.006689556	0.003584914	0.003014452	0.002255416	0.002547597	0.007086641	0.004120784	0.003564173	0.001482	0.002002252	0.000966695	0.007108076	0.005924497
Bpl_scaf_61711-5.11	0.740087469	0.795241956	0.664438483	1.92008474	0.959964331	1.081637374	0.380585732	0.566338234	0.394320051	0.699999918	0.623883357	3.242316056	1.444302664	0.497941406
Bpl_scaf_61711-5.12	0.441837278	0.335931724	0.886847882	1.395532761	0.354281252	0.384813992	0.403738363	0.697942616	0.411115899	0.581248415	0.441507027	0.302849246	0.590379592	0.37660964
Bpl_scaf_41703-0.6	0.028124447	0.02616264	0.036591755	0.030230219	0.027178278	0.038583423	0.030214265	0.023081595	0.034788348	0.026881315	-0.000453736	0.035070627	0.031423272	0.024978353
Bpl_scaf_41703-1.16	0.011279498	0.003589424	0.00868859	0.013958463	0.019266475	0.01892829	0.009892175	0.001566632	0.009421036	5.32E-06	0.000207751	0.018503405	0.012087163	0.027209687
Bpl_scaf_41703-1.17	0.045579435	0.041442725	0.027690507	0.046105252	0.044998388	0.033740258	0.062104225	0.031956552	0.04150234	0.034979419	0.026318848	0.060396765	0.037149672	0.073185912
Bpl_scaf_41703-1.18	0.033438273	0.031412938	0.038652987	0.023922013	0.041543976	0.038757045	0.029297926	0.03381828	0.018922515	0.039382595	0.065387894	0.025272776	0.042546497	0.040609756
Bpl_scaf_41703-1.6	0.025603301	0.021051662	0.014034377	0.004398264	0.064281216	0.024419461	0.017527982	0.012879431	0.008982859	0.010824029	0.00225891	0.035242345	0.008003486	0.037516175
Bpl_scaf_41703-2.11	0.025559012	0.033720565	0.032092494	0.026330206	0.026985967	0.025225703	0.027793395	0.03087813	0.024806958	0.020441463	0.031582345	0.03278222	0.021220119	0.01717743
Bpl_scaf_41703-2.16	0.054048907	0.055888543	0.039977438	0.052106113	0.045180698	0.046625043	0.039223608	0.0501742	0.033414716	0.046551062	0.042434052	0.041415446	0.071279693	0.0104553
Bpl_scaf_41703-2.19	0.010214294	0.034232234	0.013739437	0.019146904	0.017880446	0.016003103	0.036749966	0.019943421	0.006401424	0.023933567	0.022668652	0.016107562	0.015194757	0.026791198
Bpl_scaf_3471-0.4	0.006954418	0.003918314	0.00649658	0.003713945	0.003190233	0.005255787	0.006403334	0.007275248	0.006310148	0.007839814	0.002941272	0.016966429	0.009116375	0.004504181
Bpl_scaf_3471-0.5	0.024766277	0.03307434	0.04858661	0.018672096	0.038599169	0.043885494	0.027651421	0.023763315	0.02441834	0.025926804	0.018855724	0.024312338	0.064113759	0.056572709
Bpl_scaf_3471-3.11	3.241235146	6.250852166	5.933863208	2.060903129	3.509795658	3.882002874	3.69610222	5.006775939	3.476485294	3.559883814	3.126360223	3.432819315	4.344679283	3.815651789
Bpl_scaf_3471-3.12	0.025743245	0.032962326	0.02426216	0.039610013	0.025114092	0.026450211	0.04856126	0.01711314	0.023903408	0.02830108	0.014056821	0.038413243	0.022870073	0.021388174
Bpl_scaf_3471-4.5	0.008815415	0.086003613	0.037984259	0.006796942	0.015560305	0.0111626	0.020444941	0.01913436	0.006798985	0.036196253	0.011957543	0.018564365	0.016172507	0.015912489
Bpl_scaf_3471-4.6	0.02083124	0.142761899	0.022658293	0.014316154	0.014467998	0.01823834	0.013980965	0.017558011	0.025727389	0.018223918	0.019219905	0.026105174	0.015783635	0.040529415
Bpl_scaf_3471-5.6	0.047995571	0.046595769	0.029340636	0.099669431	0.052491424	0.045975359	0.05927444	0.035317354	0.051883661	0.067539792	0.058509629	0.042946786	0.048706299	0.02018912
Bpl_scaf_3471-6.12	0.032437842	0.043758118	0.028660363	0.042667169	0.026400948	0.025464393	0.025090065	0.040255355	0.016558942	0.058249046	-0.000503912	0.015951496	0.030402582	0.030071518
Bpl_scaf_3471-7.42	0.004067255	0.003038321	0.008014115	0.005833866	0.004118472	0.009188784	0.008743747	0.01777757	0.040022846	0.017788994	0.010067234	-0.003152607	0.007716323	0.002738736
Bpl_scaf_29380-1.9	0.183243328	0.107964601	0.099146688	0.145258879	0.141827456	0.107303888	0.158377321	0.081194206	0.099502652	0.165790793	0.125046576	0.173670471	0.130698486	0.098459395
Bpl_scaf_34770-0.2	0.18885037	0.195125663	0.188781736	0.135570992	0.190390197	0.200938874	0.218254083	0.120541071	0.187307772	0.214883945	0.091492607	0.160967897	0.195617984	0.21020652
Bpl_scaf_6173-0.7	0.014788109	0.015000177	0.019225955	0.015580732	0.017471643	0.015481948	0.030817181	0.01794832	0.006107296	0.018685596	0.009438158	0.028981288	0.000963237	0.017904946
Bpl_scaf_21658-2.3	0.078445033	0.071117271	0.069816034	0.160295721	0.046613918	0.04926793	0.070821166	0.05522725	0.041330422	0.076559487	0.026925214	0.093464241	0.092165537	0.039342537
Bpl_scaf_21658-3.18	0.121320318	0.129865644	0.129262817	0.134324018	0.119520282	0.132655365	0.128545456	0.127472314	0.140011566	0.098915383	0.065188784	0.132298541	0.119161913	0.143679267
Bpl_scaf_21658-3.22	0.024755611	0.024275463	0.031216948	0.089544502	0.021197255	0.019361649	0.023746673	0.017497922	0.019735585	0.025615499	0.052283774	0.015922335	0.034705655	0.026624378
Bpl_scaf_21658-3.23	0.359199158	0.413545921	0.456793919	0.279684053	0.494451493	0.53692372	0.415043245	0.383318876	0.39014629	0.376292057	0.270856048	0.395775845	0.472275873	0.610458242
Bpl_scaf_21658-3.24	0.043285779	0.022266726	0.022849447	0.015838323	0.047337726	0.045024967	0.05984366	0.025596817	0.06839488	0.021327389	0.021600741	0.014368031	0.029753895	0.040644393
Bpl_scaf_21658-3.53	0.332374569	0.478500049	0.628402097	0.209722728	0.343247486	0.294482274	0.312428906	0.575931883	0.309471721	0.314334104	0.422631244	0.259417565	0.435058675	0.383124158
Bpl_scaf_2668-1.11	0.065287977	0.05266342	0.052603347	0.082944175	0.057169958	0.064728151	0.114882294	0.036623803	0.053974594	0.075574964	0.075622099	0.072261076	0.058044707	0.088269035
Bpl_scaf_2668-1.12	0.039157873	0.047982958	0.027974593	0.041716564	0.034023677	0.028920622	0.033772105	0.046125601	0.04958005	0.02908992	0.01964541	0.041869318	0.0164271	0.013153437
Bpl_scaf_2668-3.6	0.699938484	1.053189843	1.551357943	0.785921746	0.642624291	0.641714222	0.512129037	1.07137622	0.738295618	0.758072767	0.468841479	0.493549723	0.977588681	0.678588378
Bpl_scaf_2668-4.30	0.234113996	0.186549921	0.163764491	0.265914327	0.201679762	0.138984919	0.132341442	0.188500441	0.190978683	0.217933895	0.185595109	0.193581108	0.192549026	0.131011929
Bpl_scaf_44146-0.16	0.069247342	0.040051494	0.036687449	0.037373937	0.106107594	0.070546266	0.057612332	0.044093352	0.050907811	0.048572197	0.032800481	0.043638762	0.043168352	0.053165876
Bpl_scaf_44146-0.7	0.014776148	0.020546602	0.040627541	0.015709867	0.009701624	0.016935406	0.020997238	0.025982273	0.027504685	0.023847763	0.022291911	0.031564187	0.01797745	0.021796728
Bpl_scaf_58803-1.42	0.133796697	0.059066466	0.068691884	0.078393855	0.083260818	0.105741323	0.061269481	0.059850405	0.079094789	0.081636839	0.081879663	0.22225718	0.031395078	0.074922603
Bpl_scaf_58803-1.51	0.01411947	0.016493485	0.014475041	0.018109696	0.016346836	0.020131742	0.024770279	0.008292845	0.012103478	0.013769937	-0.005388484	0.028654531	0.018410941	0.014065153
Bpl_scaf_58803-1.52	0.014501243	0.00384139	0.006411916	0.003253411	0.002027162	0.010122167	0.004118929	0.012592487	0.003529025	0.006279895	0.017168716	0.030847041	0.000829989	0.007883919
Bpl_scaf_19133-4.11	0.128110001	0.117527961	0.076118905	0.111127401	0.110336278	0.122274703	0.110888667	0.084444203	0.109059957	0.097764401	0.119443848	0.079982331	0.076825484	0.075528461
Bpl_scaf_19133-6.3	2.091810794	1.815902737	2.632851317	1.401967201	1.869938146	1.74857148	1.713854941	2.223647641	2.712173993	1.554662404	1.385061198	1.788469367	1.810197417	1.763701568
Bpl_scaf_25972-1.4	2.101916712	1.531598701	2.482519724	1.013692826	1.399302885	3.492882195	1.48414888	3.294319263	1.812766693	1.201463746	2.109875508	1.150723689	2.222403531	3.198321126
Bpl_scaf_25972-2.10	0.022132519	0.020725831	0.052138623	0.014048276	0.049729727	0.352185152	0.167351213	0.099541556	0.0399884	0.009907798	0.006919209	0.010078508	0.054364608	0.526727133
Bpl_scaf_25972-2.11	0.038525173	0.037694026	0.054245764	0.047583487	0.04409596	0.058506872	0.031367551	0.039098819	0.046723368	0.022957773	0.059103494	0.028217287	0.043562019	0.020249462
Bpl_scaf_25972-2.18	0.017023124	0.011048849	0.009248121	0.010661981	0.02434382	0.048205618	0.011638499	0.030764337	0.012780104	0.017668407	0.003330183	0.022101832	0.01652461	0.012141436
Bpl_scaf_25972-3.7	0.035329043	0.028218144	0.021678712	0.025723314	0.030508782	0.038437884	0.035433648	0.02427968	0.06886134	0.028661172	0.021819483	0.050439924	0.033443685	0.087303514
Bpl_scaf_25972-3.8	0.134990975	0.296927557	0.118030159	0.220074184	0.09392431	0.112756861	0.138781618	0.134512235	0.160372065	0.189769121	0.157556256	0.12331453	0.060620142	0.05997874
Bpl_scaf_25972-4.9	0.083372228	0.153867803	0.096696588	0.100892267	0.079528497	0.110474284	0.087848367	0.109674906	0.101711823	0.158226317	0.175151903	0.07796351	0.182946806	0.092955895
Bpl_scaf_25972-5.28	0.002293898	0.005019039	0.012332489	0.004229448	0.005209929	0.006405946	0.000576545	0.006786373	0.006606963	0.003135154	-0.001532781	0.006980066	0.005049576	0.012686884
Bpl_scaf_25972-6.11	0.007724047	0.019188744	0.008930436	0.011565755	0.008877423	0.006073307	0.006849592	0.019550224	0.008631091	0.008262922	0.006576088	0.015079471	0.001536666	-5.30E-05
Bpl_scaf_25972-6.12	0.071243647	0.120498467	0.090909231	0.081852963	0.081547302	0.091401502	0.076628282	0.067752141	0.042805233	0.059200279	0.039214631	0.058467022	0.059047355	0.082104834
Bpl_scaf_25972-7.5	0.111810134	0.041773945	0.070697357	0.045572704	0.206268607	0.174783768	0.115494231	0.063972386	0.087251589	0.056499214	0.056969443	0.038554598	0.092675427	0.153106959
Bpl_scaf_25972-8.8	0.072359604	0.068439461	0.083146911	0.058609611	0.041040196	0.034470073	0.036027261	0.047814327	0.06940675	0.061172452	0.035010446	0.081563233	0.090261723	0.038967569
Bpl_scaf_17856-3.22	0.136783661	0.063265695	0.072447487	0.024098099	0.275634049	0.252243924	0.074888975	0.087290082	0.15007013	0.033678958	0.051605221	0.034798352	0.174369555	0.174059161
Bpl_scaf_17856-4.5	0.024151378	0.014531013	0.013428296	0.044188026	0.033695884	0.027040693	0.022122333	0.019283652	0.015411374	0.039752729	0.019374499	0.053601243	0.0215367	0.021064556
Bpl_scaf_17856-6.13	0.010829586	0.020563154	0.013701116	0.009666448	0.047557358	0.018651698	0.016114555	0.014948078	0.016637429	0.007690496	0.007854197	0.048511063	0.007801289	0.117561791
Bpl_scaf_17856-8.5	0.042107409	0.031690318	0.04100508	0.024692478	0.03000628	0.031582328	0.078698827	0.021854504	0.039769525	0.027334401	0.035314188	0.032942718	0.025558595	0.039574107
Bpl_scaf_19959-0.11	0.252875062	0.144182994	0.201638074	0.083732802	0.218621616	0.103945206	0.158553087	0.17198493	0.103602857	0.075045604	0.077214333	0.26315972	0.163765722	0.213908737
Bpl_scaf_19959-0.15	0.042618017	0.03371665	0.02295455	0.14235014	0.024590768	0.031640495	0.017211795	0.034422247	0.027290152	0.020496095	0.036162535	0.023325351	0.030715341	0.033482018
Bpl_scaf_59088-1.19	0.133817854	0.070395481	0.05731301	0.132354068	0.113047488	0.097208975	0.058312781	0.085929695	0.097969362	0.055396157	0.0415344	0.152120171	0.103365353	0.063841116
Bpl_scaf_59088-2.0	0.053512666	0.083249269	0.078561399	0.033605346	0.08429036	0.163171513	0.057413373	0.043479097	0.082321327	0.049820776	0.029218211	0.061457829	0.12055791	0.094666933
Bpl_scaf_59088-3.7	0.086368582	0.057143966	0.076243963	0.153734977	0.069702399	0.055716101	0.050413154	0.088088604	0.061288699	0.086981824	0.048346951	0.144805311	0.097629274	0.046861663
Bpl_scaf_59088-3.9	0.049878415	0.078663578	0.061772451	0.049880635	0.03910734	0.074936411	0.048296353	0.02888238	0.031994021	0.06259044	0.030115187	0.039466851	0.055628604	0.044538459
Bpl_scaf_59088-4.3	0.136538759	0.088141933	0.0910183	0.118643143	0.132039477	0.138783422	0.077529241	0.106121841	0.087074614	0.085046046	0.132227026	0.147196748	0.131667041	0.130489052
Bpl_scaf_59088-4.4	0.355156022	0.241450928	0.243372267	0.363705036	0.361372407	0.359953845	0.240313734	0.264380888	0.270562418	0.273344198	0.199094225	0.328639485	0.337709966	0.392615903
Bpl_scaf_28622-0.8	1.456688876	1.704361116	1.951034128	0.914786341	1.19845155	1.032602621	1.686455872	1.53559818	1.498127156	1.253447406	1.274964732	1.01015031	1.204347938	1.473290019
Bpl_scaf_28622-3.13	0.012755782	0.014375141	0.014571373	0.016988795	0.010499496	0.013277421	0.010024594	0.01823998	0.007257603	0.001353383	0.009481148	0.037373214	0.016538029	0.013793328
Bpl_scaf_28622-3.14	0.041408175	0.064804328	0.105375998	0.039042201	0.044809579	0.054904962	0.074121157	0.055307611	0.057491733	0.055368748	0.037552604	0.038135274	0.082568769	0.042330601
Bpl_scaf_28622-4.3	0.076611029	0.04966939	0.037923947	0.077090895	0.038903796	0.035845507	0.028222751	0.030788415	0.052550516	0.081982422	0.03486183	0.055894555	0.034489314	0.080404402
Bpl_scaf_28622-5.3	0.038378159	0.021065983	0.023870082	0.03821285	0.034568284	0.030973434	0.044375635	0.014750422	0.014945087	0.036375269	0.017577599	0.031804344	0.037119573	0.049422215
Bpl_scaf_64161-0.3	0.548363131	0.233406003	0.266856231	0.271674104	0.480703859	0.432400705	0.730325177	0.310500609	0.448626938	0.365567165	0.689667843	0.162007531	0.406726251	0.431659728
Bpl_scaf_64161-1.10	0.151020082	0.0499608	0.078984221	0.09964653	0.068495686	0.05429361	0.068416822	0.063395421	0.126953662	0.073934954	0.063033667	0.261326457	0.038385027	0.072078468
Bpl_scaf_64161-1.18	0.710654219	0.65670279	0.612783226	0.623066239	0.542224193	0.516377413	0.852097004	0.551679494	0.854654488	0.899268422	1.372302579	0.594181207	0.639908132	0.431368935
Bpl_scaf_48014-0.12	0.044186779	0.056242057	0.064814175	0.036048296	0.059411608	0.081499474	0.064461331	0.093668201	0.043561098	0.052954822	0.082995288	0.05059386	0.031698607	0.053887269
Bpl_scaf_48014-0.32	0.118887466	0.124506578	0.113377589	0.243640004	0.125403086	0.112167783	0.134161271	0.086523815	0.130281444	0.161026415	0.140878456	0.173418277	0.089749654	0.089408743
Bpl_scaf_7150-0.8	0.044471457	0.035571219	0.017354113	0.056623751	0.049756761	0.021110449	0.02798094	0.030975388	0.015251494	0.020023605	0.026139188	0.03926929	0.027412144	0.033996578
Bpl_scaf_25688-1.8	0.200619736	0.128633627	0.086330422	0.103925649	0.12232306	0.120335347	0.092332902	0.066732102	0.055803064	0.12424807	0.070602531	0.163928259	0.117086159	0.160493451
Bpl_scaf_12327-1.14	0.004913499	0.008131806	0.018485555	0.070156311	0.005710178	0.011075546	0.02945762	0.007881724	0.01262668	0.009530347	0.006987623	0.013613777	0.006425285	0.011250091
Bpl_scaf_52097-2.11	0.394846638	0.376487564	0.231226881	0.387181313	0.256772132	0.210892686	0.331320306	0.247840342	0.309939167	0.350510868	0.332012277	0.360298209	0.384810638	0.24168793
Bpl_scaf_52097-2.14	0.036476801	0.042052047	0.052145279	0.027100063	0.046800633	0.024891397	0.105812699	0.042632909	0.03464328	0.029149698	0.010759107	0.02889019	0.06346816	0.046809924
Bpl_scaf_52097-6.4	0.223833737	0.262145627	0.217039111	0.209940622	0.160654676	0.255195552	0.160311387	0.218352837	0.204133747	0.225874684	0.314745429	0.175024027	0.237314154	0.171081274
Bpl_scaf_52097-6.5	0.745503647	0.620977167	0.82998679	0.49885547	0.686541833	0.977409183	0.549746699	0.648271333	0.647697982	0.573382535	0.480566342	0.623760332	0.81109329	0.611314845
Bpl_scaf_25020-0.11	0.155042492	0.072702927	0.139679064	0.114080378	0.185341612	0.136882085	0.073554783	0.086932558	0.084901498	0.103233205	0.04788578	0.148274393	0.141538108	0.300706529
Bpl_scaf_27334-2.14	0.095751675	0.122439217	0.058572196	0.140114768	0.090243765	0.07642145	0.087445006	0.073550835	0.126594292	0.089531979	0.059621436	0.107617808	0.112294778	0.053230369
Bpl_scaf_27334-2.15	0.034260932	0.038995569	0.022600934	0.045578827	0.041044268	0.035317627	0.046207243	0.037669262	0.03780736	0.047198467	0.027992389	0.045657304	0.016076873	0.012766114
Bpl_scaf_27334-2.16	0.051201555	0.06426341	0.031747348	0.056086542	0.053790539	0.031934253	0.070982814	0.019702982	0.063769498	0.07390816	0.05419679	0.063403689	0.022864229	0.050806149
Bpl_scaf_19166-1.14	2.543506407	1.469971091	1.047012842	1.40878572	1.522350392	2.131795534	1.558047689	1.241790787	4.77324919	2.962621163	2.108829065	1.389862812	1.916571177	1.82973944
Bpl_scaf_19166-1.20	0.026907573	0.034837849	0.024440354	0.043072834	0.031264962	0.021186161	0.028068562	0.021906636	0.029307165	0.034598722	0.020596132	0.054838325	0.022065004	0.015584551
Bpl_scaf_16407-1.12	0.041976581	0.026074724	0.017519826	0.019221557	0.039827824	0.053341715	0.024649612	0.03207949	0.024988524	0.035047835	0.007220261	0.092016119	0.031725469	0.044625008
Bpl_scaf_15846-2.31	0.027381492	0.025380862	0.021812934	0.017466197	0.025277599	0.019911562	0.030408025	0.024644327	0.021577412	0.011736612	0.028542546	0.025602111	0.024909433	0.012115462
Bpl_scaf_35517-1.10	0.145232127	0.038043489	0.030335345	0.039123718	0.018789236	0.020901229	0.039586294	0.030747905	0.046995864	0.050913006	0.012938946	0.074337531	0.037504712	0.025286599
Bpl_scaf_35517-3.13	0.877870801	0.846527442	0.488871714	0.830276638	0.603676315	0.652600203	0.778034435	0.604550903	1.037468305	0.733011777	1.223488999	1.107733851	0.996874087	0.436925106
Bpl_scaf_14919-3.8	0.04915672	0.050762717	0.043437366	0.093888119	0.038928504	0.045453403	0.035664031	0.024527266	0.043914344	0.112970407	0.069087394	0.067930386	0.062776301	0.034593009
Bpl_scaf_14919-4.12	1.54215164	1.02782102	0.796312818	1.237687544	1.313211001	1.216088374	1.170010064	0.625472064	0.949654348	0.965367741	1.022659399	1.014239289	0.918877875	1.318960112
Bpl_scaf_19874-1.16	0.011360403	0.034445899	0.009825171	0.016701622	0.014773244	0.012250705	0.056142818	0.022338105	0.010770051	0.025621206	0.010429344	0.019296901	0.037801409	0.015648042
Bpl_scaf_19874-1.20	0.110875082	0.148249858	0.101318557	0.15702169	0.101358038	0.119013057	0.148319338	0.163493059	0.227547079	0.187878975	0.337289628	0.256146944	0.103636071	0.127477753
Bpl_scaf_32203-0.15	0.013856915	0.010195289	0.009262459	0.017953737	0.015354161	0.009081082	0.016384279	0.011139635	0.009467709	0.019321245	0.008449755	0.017400564	0.006309329	0.010046737
Bpl_scaf_58388-1.6	0.013157263	0.010839186	0.013595446	0.011479673	0.014587937	0.056435226	0.0394074	0.030867265	0.012880678	0.010239565	0.004429187	0.007306757	0.030843137	0.013583144
Bpl_scaf_58388-3.11	0.023491407	0.025486172	0.018393987	0.041396048	0.029115595	0.024610566	0.017198596	0.017660377	0.01338634	0.017528695	0.014842136	0.044495381	0.017127638	0.006389402
Bpl_scaf_58388-3.15	0.042916695	0.04368923	0.027580046	0.096069181	0.050344781	0.037563233	0.05667695	0.04576788	0.049441971	0.053686986	0.059251688	0.064284802	0.0552792	0.076420981
Bpl_scaf_58388-3.16	0.025947661	0.019585492	0.018415802	0.056260568	0.026139709	0.022799705	0.022222993	0.008904344	0.019687984	0.021320785	0.024203346	0.040793444	0.007857158	0.039155154
Bpl_scaf_58388-4.21	0.029744897	0.015714453	0.01406054	0.01270714	0.03282684	0.066062118	0.025603118	0.010208505	-0.008736021	0.006581917	0.01164033	0.046314296	0.07394965	0.025480236
Bpl_scaf_30210-0.23	0.009027914	0.000483112	0.015506741	0.009363297	0.006775467	0.006715384	0.003485889	0.016415187	0.002689269	0.007855382	0.007366608	0.023424931	0.006751934	0.006211069
Bpl_scaf_16900-0.15	0.104669822	0.11767305	0.073065675	0.099238346	0.071136173	0.074417529	0.077763125	0.067686093	0.167280244	0.08474309	0.067950687	0.104858572	0.097878765	0.072800686
Bpl_scaf_5347-0.12	0.010175989	0.007555366	0.010940701	0.014650702	0.009437165	0.013288788	0.008878947	0.04296594	0.008824637	0.011870206	0.051282389	0.040653263	0.01755674	0.01216379
Bpl_scaf_5347-0.13	0.008258376	0.010011716	0.014805065	0.021120635	0.013350767	0.00945655	0.009205548	0.008970541	0.008263663	0.01196983	0.007864871	0.011523038	0.002540222	0.001091958
Bpl_scaf_5347-0.23	0.1325699	0.083267354	0.088382214	0.152351891	0.112301502	0.074048743	0.131237833	0.08020075	0.101660894	0.111939452	0.065641276	0.198831035	0.125322673	0.084616451
Bpl_scaf_44641-0.7	0.02135367	0.019003359	0.018231067	0.031932161	0.018530829	0.013354809	0.009678706	0.006626469	0.024893688	0.024610582	0.013644806	0.033767001	0.0280088	0.0229552
Bpl_scaf_52731-1.14	0.012386486	0.015695986	0.014694105	0.009680372	0.00422604	0.004964497	0.018559507	0.003936889	0.018714035	0.011718837	0.013865399	0.410437624	0.019470637	0.007805093
Bpl_scaf_52731-1.9	0.039223899	0.04500373	0.04939607	0.04213115	0.04546391	0.027888157	0.052359048	0.042608927	0.046144654	0.050914469	0.059900495	0.039466581	0.030776176	0.06374536
Bpl_scaf_52731-12.1	0.006001351	0.009223278	0.024490203	0.006318289	0.009380926	0.01036159	0.007329688	0.014248414	0.213309155	0.011659153	0.016267947	0.014633883	0.014377366	0.004248296
Bpl_scaf_52731-13.6	0.030162164	0.035897624	0.026403495	0.030119904	0.029065037	0.026152821	0.060991149	0.017103877	0.025819609	0.029591592	0.039259638	0.037725449	0.019939653	0.025159045
Bpl_scaf_52731-13.7	0.043022874	0.036725862	0.036995755	0.057318173	0.035005825	0.043039505	0.033435589	0.040810137	0.062231619	0.091898264	0.05645745	0.041828056	0.05007857	0.036588743
Bpl_scaf_52731-4.5	0.067919788	0.094830712	0.146780763	0.067291555	0.094455923	0.049916444	0.075186986	0.127540384	0.048222806	0.047606161	0.039782532	0.081173256	0.065461204	0.13232423
Bpl_scaf_52731-7.14	0.116580029	0.151353776	0.18885863	0.09688594	0.125266458	0.105676628	0.120569841	0.229410539	0.139040503	0.117503175	0.091345649	0.069367181	0.102012239	0.091349841
Bpl_scaf_52731-7.15	2.383970351	3.40409977	4.042355436	1.373296828	2.883824353	2.321488264	2.90940608	3.461438807	1.966451255	1.840733465	1.937031234	1.890749382	3.063019189	2.39388516
Bpl_scaf_52731-7.5	0.120592625	0.118351574	0.148767493	0.092880698	0.194943662	0.171342224	0.146171294	0.206011071	0.181702823	0.068370191	0.02950376	0.1012214	0.270551751	0.172388251
Bpl_scaf_52731-9.4	0.014161347	0.024216554	0.007343545	0.018698503	0.013721305	0.015371193	0.017637395	0.009139272	0.005400261	0.015799216	0.018210487	0.018097963	0.02461556	0.007220274
Bpl_scaf_36709-1.29	0.056590705	0.044273864	0.025152384	0.072804718	0.03961903	0.020502439	0.023199687	0.023162574	0.028759484	0.038894168	0.032488951	0.040552548	0.022899217	0.049232314
Bpl_scaf_49180-0.13	0.014137977	0.032467409	0.019704894	0.018672329	0.013561053	0.021276267	0.011195355	0.025704713	0.008071735	0.024962952	0.016432061	0.04303782	0.025496653	0.010887584
Bpl_scaf_49180-0.14	0.0286085	0.009962616	0.013130496	0.007455648	0.055223341	0.074635505	0.052822202	0.008140867	0.033709949	0.009589251	0.005227715	0.003581556	0.037292024	0.059754709
Bpl_scaf_49180-0.30	0.017145388	0.018690105	0.024590812	0.014137864	0.016833863	0.019932614	0.022624406	0.00992766	0.016260135	0.025507749	0.024071059	0.022584873	0.00732338	0.0120266
Bpl_scaf_49180-1.5	11.74798888	13.70727101	15.26114052	8.006095237	9.73103604	7.314007534	8.91658474	11.69953092	7.512995875	9.655781005	7.791822896	8.384660898	12.1043628	11.06582574
Bpl_scaf_49180-3.3	0.047318077	0.085532972	0.062275754	0.061917849	0.04682326	0.045246623	0.047137419	0.079797387	0.057798726	0.043270372	0.054028109	0.059085013	0.063599035	0.054582293
Bpl_scaf_49180-4.7	0.215355332	0.304146777	0.158764969	0.285724101	0.158610002	0.171963839	0.269443623	0.118025982	0.261795457	0.166972753	0.21336815	0.20509017	0.147840813	0.181014834
Bpl_scaf_49180-5.10	0.04766443	0.063347049	0.048213536	0.037819366	0.050557252	0.040447474	0.04027024	0.017647776	0.051633999	0.036926452	0.061061828	0.033472218	0.041118553	0.031959716
Bpl_scaf_27306-1.15	0.010958929	0.029696594	0.030090982	0.009863735	0.016807706	0.010808634	0.001516384	0.013475239	0.011750181	0.012412971	0.030237386	0.0197466	0.023293556	0.026669722
Bpl_scaf_27306-1.19	0.087108275	0.098076262	0.055200259	0.064267527	0.07466668	0.073554992	0.083385633	0.029760864	0.060262452	0.118845752	0.108818254	0.118885314	0.078095046	0.070572757
Bpl_scaf_17128-1.10	0.086015416	0.040485769	0.056907936	0.036011249	0.135741271	0.09556737	0.151050205	0.054214539	0.086801594	0.056306438	0.032812732	0.016801892	0.080958473	0.111141827
Bpl_scaf_17128-4.10	0.004836141	0.005037385	0.008499167	0.00479604	0.006676989	0.003961641	0.00775037	0.005770417	0.388389148	0.010282167	0.005295255	0.006064686	0.006383956	0.007730807
Bpl_scaf_17128-5.11	0.004457317	0.006621035	0.003296181	0.007219615	0.004496591	0.007887752	0.010530168	0.008884061	0.000147189	0.004061905	-0.00094369	0.006547859	-0.000112085	0.002207205
Bpl_scaf_17128-5.9	0.025437076	0.020036597	0.069618422	0.064460219	0.022170649	0.030715817	0.018313625	0.034554083	0.015140642	0.024075637	0.049175973	0.021880057	0.024416829	0.059554348
Bpl_scaf_17128-6.7	0.030850486	0.035806281	0.039601815	0.024530709	0.073746655	0.018747136	0.023461065	0.022709487	0.015587241	0.009511819	0.017107167	0.155853304	0.034220713	0.055627799
Bpl_scaf_17128-7.9	0.097725677	0.126509267	0.073655129	0.12311333	0.061684523	0.063973559	0.087148366	0.069032201	0.113784351	0.105760205	0.097872253	0.124592947	0.077581596	0.059568076
Bpl_scaf_9375-0.12	0.031132798	0.03370477	0.030012537	0.027423187	0.037485567	0.02764544	0.0288803	0.030805403	0.031571515	0.040809303	0.002464	0.023685875	0.039054429	0.06392396
Bpl_scaf_64687-0.6	0.009988504	0.009268062	0.007305653	0.016042389	0.014582203	0.011632042	0.016012347	0.010015015	0.016462304	0.005237306	0.008962405	0.012427179	0.00776733	0.008042448
Bpl_scaf_58038-0.8	0.013339435	0.013084752	0.04628859	0.008787541	0.021658269	0.016451207	0.050150746	0.023917671	0.006490573	0.004972852	0.007777519	0.019733032	0.02190482	0.003561408
Bpl_scaf_41649-0.4	0.092948437	0.100533573	0.097158644	0.147161313	0.118641746	0.099399849	0.079623505	0.08072463	0.059918858	0.063394327	0.128774241	0.07732503	0.106488113	0.166873114
Bpl_scaf_41649-1.10	0.123142609	0.104825067	0.10225405	0.12077318	0.109642881	0.067841166	0.147716365	0.108328965	0.109172934	0.0296274	0.103744242	0.10379061	0.095109776	0.083903168
Bpl_scaf_64176-1.5	0.049892482	0.075868585	0.098081736	0.077331127	0.063537479	0.066943202	0.04311789	0.106263912	0.046628481	0.039220534	0.055223724	0.039819716	0.117947314	0.072002439
Bpl_scaf_64176-1.6	0.093197081	0.176389141	0.063724817	0.091687416	0.053842044	0.025153815	0.018773412	0.048610855	0.05021615	0.042473611	0.05353155	0.025315834	0.035241571	0.01875333
Bpl_scaf_64176-2.0	0.024488136	0.041403133	0.033700509	0.02927817	0.039018524	0.048940264	0.054910741	0.001260341	0.02233577	0.013535558	0.042849672	0.04102826	0.048196985	0.035938663
Bpl_scaf_64176-2.20	0.007781957	0.007968958	0.010196279	0.008860665	0.009064891	0.00322031	0.00970149	0.004625192	0.03987761	0.015254948	0.022680701	0.012926618	0.027433698	0.00849546
Bpl_scaf_64176-2.21	0.02662251	0.028984872	0.010125255	0.038467423	0.022672388	0.022729506	0.027185332	0.014356269	0.022751033	0.024539148	0.016277678	0.034738829	0.012217198	0.014213811
Bpl_scaf_64176-2.22	0.077065317	0.02855072	0.062550974	0.029479646	0.172472272	0.200096577	0.112621854	0.041625281	0.024069726	0.041183599	0.094027956	0.018342771	0.122401367	0.191461689
Bpl_scaf_44020-0.10	0.142008947	0.183967393	0.086639594	0.230000451	0.093502231	0.074754655	0.115619972	0.082398662	0.152649543	0.213647165	0.126272007	0.113111489	0.104625123	0.117263734
Bpl_scaf_44020-0.9	0.040548643	0.057139049	0.043114425	0.051642533	0.03606251	0.025117853	0.038381587	0.022746496	0.062140142	0.030977538	0.044573236	0.028418011	0.013842798	0.026129811
Bpl_scaf_44020-2.13	0.027993829	0.037610417	0.033812026	0.027801615	0.037304297	0.041281308	0.032598753	0.038635749	0.019573605	0.051596803	0.021612895	0.01587081	0.022984431	0.050493321
Bpl_scaf_44020-3.14	0.278533347	0.237259259	0.248651193	0.220080742	0.198975385	0.233540264	0.305560578	0.295957139	0.241073705	0.218351688	0.154207534	0.194249376	0.245986768	0.178251869
Bpl_scaf_44020-4.7	0.177880333	0.111781083	0.104096168	0.207003941	0.152324101	0.11933718	0.137167553	0.124604359	0.168291628	0.217303425	0.198704569	0.191019212	0.158888019	0.176193268
Bpl_scaf_23799-1.12	0.121002069	0.080915031	0.058247368	0.221942226	0.055372795	0.059393986	0.033836061	0.063340144	0.078722891	0.043138811	0.065073678	0.095011693	0.105700379	0.129570917
Bpl_scaf_23799-1.13	0.010849114	0.008255326	0.008909317	0.005201341	0.011658586	0.006080329	0.006747799	0.010863503	0.011262354	0.003300943	0.002050588	0.010495687	0.004195539	0.011571621
Bpl_scaf_23799-1.5	0.345017933	0.130244669	0.121688191	0.49031657	0.106085084	0.124128837	0.213731262	0.076917079	0.098996451	0.261341233	0.234741851	0.239335326	0.108044022	0.112374924
Bpl_scaf_23799-1.8	0.057427702	0.060068537	0.081259873	0.030767074	0.06595056	0.039774425	0.045181219	0.075874877	0.050313734	0.02822766	0.052790547	0.019095346	0.047607616	0.075318073
Bpl_scaf_23799-2.32	0.207334511	0.110415636	0.117971704	0.101471971	0.093520841	0.109219265	0.267060802	0.068448225	0.121019289	0.118857029	0.096546285	0.08802218	0.16844106	0.139143648
Bpl_scaf_23799-3.14	0.044870181	0.079058353	0.075044148	0.05026505	0.060764344	0.090368403	0.045651387	0.073450568	0.044045507	0.054861802	0.021371254	0.048262954	0.07213157	0.078323451
Bpl_scaf_23799-3.15	0.336112119	0.221913959	0.155617865	0.313653032	0.19308202	0.218213039	0.297405453	0.158938473	0.209486478	0.237397008	0.125287217	0.151604222	0.168189387	0.223264672
Bpl_scaf_28214-0.3	0.008795794	0.014141758	0.033757352	0.006628505	0.006076214	0.006416098	0.008825754	0.072666405	0.013196839	0.02690152	0.016978474	0.001352109	0.022310843	0.011226962
Bpl_scaf_15282-0.7	0.054334724	0.04770731	0.045319933	0.074235118	0.053090033	0.038972113	0.078952707	0.032096509	0.033040778	0.087392406	0.087040096	0.067896198	0.013771032	0.056345367
Bpl_scaf_15282-1.5	0.077473014	0.082677667	0.10331219	0.055272731	0.095793793	0.110615867	0.053036188	0.138319149	0.117597752	0.057486423	0.081392266	0.082533552	0.092314992	0.095946185
Bpl_scaf_15282-10.8	0.01626809	0.034580927	0.020907249	0.013894491	0.014185979	0.013269084	0.034497283	0.01645014	0.01024191	0.015667409	0.009432673	0.005219974	0.01329249	0.008265406
Bpl_scaf_15282-11.9	0.012601468	0.010423568	0.019030672	0.023086374	0.01078858	0.013132969	0.017843402	0.022313369	0.014150373	0.006814609	0.007055666	0.007211616	0.012041192	0.018186781
Bpl_scaf_15282-2.11	0.023318009	0.018942982	0.015970359	0.022168053	0.031186034	0.035749913	0.037822405	0.024200175	0.01175394	0.015091934	0.008096126	0.031772137	0.034442188	0.06879381
Bpl_scaf_15282-3.10	0.407957479	0.375115929	0.790930684	1.748886498	0.35385514	0.369738109	0.320656155	0.583039797	0.386824876	0.564667696	0.517716465	0.24576994	0.595187233	0.424720864
Bpl_scaf_15282-3.11	0.050036965	0.034103112	0.02397601	0.044281465	0.047128864	0.024014643	0.048992383	0.023716794	0.013512075	0.039108768	0.027425873	0.031778355	0.012936369	0.020335027
Bpl_scaf_15282-4.1	0.011252446	0.024671736	0.012148339	0.019307553	0.016806258	0.022048048	0.004584164	0.020635285	0.019494791	0.011706652	0.028346835	0.028934634	0.011983829	0.015827054
Bpl_scaf_15282-5.15	0.079613239	0.065281785	0.041131983	0.065414754	0.080456219	0.079429534	0.058026976	0.032622463	0.116067276	0.063744513	0.074853944	0.033404268	0.120166462	0.099043841
Bpl_scaf_15282-9.11	0.112610029	0.084878304	0.085574953	0.29367133	0.070582547	0.07941237	0.09288028	0.107070049	0.061431799	0.090483167	0.065886831	0.139307353	0.021272889	0.059002137
Bpl_scaf_15282-9.9	0.009031924	0.01284371	0.017229764	0.008452612	0.021071452	0.010056017	0.01881073	0.025095677	0.011087518	0.003207982	-0.005469625	0.006743579	0.025902511	0.03426596
Bpl_scaf_13680-1.17	0.040800524	0.014259683	0.015635517	0.019600558	0.059301605	0.068009843	0.035676256	0.011084295	0.015416263	0.019680898	0.010385818	0.053510741	0.038700451	0.090833444
Bpl_scaf_13680-1.18	0.037690178	0.009165656	0.020686068	0.012368166	0.025470938	0.042301169	0.035528184	0.015571979	0.026981442	0.013347373	0.01195496	0.066913274	0.027269268	0.038495082
Bpl_scaf_404-0.19	0.034649516	0.046081402	0.026322806	0.041799735	0.028077952	0.021474129	0.023823941	0.049977658	0.015815388	0.056382101	0.059990771	0.040822329	0.060144583	0.030571083
Bpl_scaf_404-0.21	0.039685971	0.042177325	0.025748459	0.039301756	0.057199541	0.05897414	0.048963661	0.042437325	0.014358231	0.017298905	0.019976308	0.033514433	0.091761469	0.068189438
Bpl_scaf_41129-0.15	0.022650639	0.015251402	0.011199924	0.012633531	0.06392621	0.046485164	0.045501177	0.018627302	0.020740032	0.014720262	0.010536558	0.01687978	0.022575837	0.068107687
Bpl_scaf_41129-0.3	0.037653338	0.040670878	0.09678282	0.022542005	0.042695346	0.02794993	0.066284398	0.04219549	0.032617077	0.03012659	0.046109505	0.105516269	0.032141265	0.018126646
Bpl_scaf_41129-0.5	0.141327458	0.29321592	0.154718833	0.171557749	0.082446129	0.084874021	0.10838636	0.114245867	0.133392933	0.221594179	0.31238627	0.144735163	0.104664647	0.122661825
Bpl_scaf_41129-2.13	0.178003455	0.19105928	0.123410751	0.29467538	0.147486769	0.162651495	0.153449778	0.116593943	0.192953503	0.185674097	0.250727175	0.146180884	0.134832262	0.230165758
Bpl_scaf_41129-2.23	0.099589148	0.149092247	0.086719663	0.092588668	0.160874803	0.519242242	0.392961218	0.071551678	0.225927913	0.103336105	0.085385435	0.169131166	0.146778692	0.23863993
Bpl_scaf_1831-0.12	0.078303993	0.034225161	0.081698405	0.036928038	0.307169403	0.489601025	0.07757343	0.069625021	0.053565999	0.068460737	0.075181323	0.054594522	0.081159391	0.546919396
Bpl_scaf_1831-0.13	0.044750715	0.017049931	0.041204729	0.018408031	0.130497049	0.243878832	0.04627105	0.027481035	0.036842481	0.018538149	0.022794475	0.010947426	0.023730234	0.242896994
Bpl_scaf_50919-10.3	0.006452208	0.006637656	0.022167798	0.007905546	0.003024593	0.008642984	0.007034502	0.011314924	0.004046927	-0.001942904	0.005703481	0.006135098	0.020691975	0.00284783
Bpl_scaf_50919-14.9	0.034822801	0.047994832	0.01975469	0.053561238	0.018097356	0.021051871	0.055153057	0.044593003	0.034949382	0.049092401	0.063664932	0.026081034	0.021277943	0.019415621
Bpl_scaf_50919-15.13	0.003065913	0.002987696	0.017076884	0.002110013	0.003887311	0.007179674	0.007668977	0.005529594	0.000785451	0.001301967	0.001567257	0.002831741	0.005668247	0.005124078
Bpl_scaf_50919-18.6	0.050244306	0.071000944	0.074184109	0.057690954	0.058608544	0.057541645	0.070453588	0.128009635	0.040164735	0.089717144	0.050058891	0.048774047	0.07869049	0.041494952
Bpl_scaf_50919-19.5	0.011457144	0.014615006	0.021781811	0.012901562	0.016079741	0.010599027	0.026623855	0.02683932	0.033506962	0.017054337	0.044912281	0.020609477	0.014546579	0.011445573
Bpl_scaf_50919-21.5	0.039957171	0.068248813	0.028900962	0.068364374	0.026591171	0.020595597	0.060714296	0.023028786	0.012578773	0.053983432	0.024277089	0.029003842	0.022199025	0.025594048
Bpl_scaf_50919-7.8	0.087426371	0.071116456	0.07780211	0.059535686	0.100837696	0.088416283	0.063818863	0.085136563	0.101266999	0.05861937	0.061430307	0.119591435	0.069925964	0.090338606
Bpl_scaf_50919-8.17	0.002246396	0.002368246	0.001834659	0.00450365	0.00671809	0.007836281	0.004789238	0.001724191	0.000274139	0.003862956	0.000155508	0.009676278	0.001949719	-6.15E-05
Bpl_scaf_50919-9.7	0.051648597	0.042329127	0.052889053	0.078135378	0.033861595	0.033113746	0.041851748	0.048733191	0.025507519	0.062807632	0.051513501	0.066056674	0.033718153	0.045754827
Bpl_scaf_50919-9.9	0.073918356	0.071060129	0.073979113	0.073409443	0.094844338	0.068175982	0.075997741	0.102388918	0.087371509	0.076121444	0.070480991	0.051519548	0.113946383	0.043277892
Bpl_scaf_63069-0.3	0.576533229	0.200573071	0.134638141	0.246152896	0.50114605	0.797695709	0.113923372	0.248205478	0.214358604	0.312237827	0.229701058	0.247269486	0.338414375	1.157362222
Bpl_scaf_63069-1.25	8.162625961	1.966848815	1.459786848	3.523383331	12.2660534	15.99084767	2.491955595	2.629635585	2.174475411	3.2355735	2.080080745	2.252587228	2.798166362	25.14532707
Bpl_scaf_63069-1.6	0.56458853	0.212510118	0.139464441	0.34479335	0.58592154	0.741813417	0.14900688	0.267665176	0.141626366	0.249468599	0.209009998	0.286008754	0.17520064	0.943516932
Bpl_scaf_23987-1.10	0.116285371	0.132056244	0.081035718	0.211276721	0.077411503	0.077975937	0.069437295	0.089642566	0.129590296	0.13685518	0.150706021	0.11657568	0.074986577	0.043491627
Bpl_scaf_23987-1.11	0.233960199	0.191657666	0.139935363	0.796461975	0.184508042	0.148495077	0.217091517	0.157336956	0.257481077	0.282518381	0.175827275	0.269080903	0.175472473	0.135798407
Bpl_scaf_23987-2.4	0.009800387	0.01434054	0.01635476	0.01598227	0.013692706	0.012597684	0.016743804	0.005683112	0.002812144	0.013630061	0.017605937	0.022727279	0.019782863	0.025146542
Bpl_scaf_23987-4.19	0.034932725	0.027844149	0.020378032	0.071207784	0.035822514	0.01792701	0.031162908	0.03274339	0.032781913	0.048946321	0.009336592	0.036747209	0.042091308	0.041310884
Bpl_scaf_62223-0.19	0.009996412	0.006267532	0.025424269	0.006532406	0.022688473	0.02094396	0.008387694	0.071903605	0.003770308	0.009782114	0.011284326	0.042032452	0.026643028	0.0248824
Bpl_scaf_62223-0.20	0.042439655	0.027495326	0.048370623	0.019359047	0.084210828	0.068708202	0.035071493	0.042194825	0.010963243	0.018363514	0.003449021	0.047354565	0.05991954	0.08208548
Bpl_scaf_62223-0.21	0.02789075	0.013945821	0.047144561	0.017119161	0.039182916	0.018619242	0.029641074	0.046614598	0.009840257	0.018868789	0.024068383	0.092586046	0.044798348	0.020293525
Bpl_scaf_26269-0.24	0.023193227	0.017767592	0.007172123	0.041404013	0.020719836	0.010740389	0.03462005	0.013176707	0.038579086	-0.006292584	0.047358154	0.017255122	0.006510179	0.01551015
Bpl_scaf_60874-0.3	0.013971892	0.018289228	0.020695273	0.01791262	0.012558575	0.016000336	0.015609342	0.023047971	0.009466506	0.010774493	0.013853442	0.007608903	0.001833702	0.010712445
Bpl_scaf_6005-1.18	0.02929823	0.022154942	0.037444213	0.190096939	0.017118117	0.021074945	0.021491572	0.031964302	0.007850222	0.031691118	0.018244055	0.062527476	0.035161193	0.018227734
Bpl_scaf_39844-1.28	0.01246177	0.018956433	0.03552264	0.010439734	0.022483995	0.017267394	0.021588836	0.063887706	0.010729872	0.015547579	0.030975682	0.021468398	0.010238831	0.044363397
Bpl_scaf_39844-1.29	0.786976582	0.846270355	1.149029016	0.473003707	0.559683501	0.576644004	0.565319206	1.197459519	0.596088786	0.734703014	0.659916762	0.52927255	0.829046471	0.647684072
Bpl_scaf_39844-2.10	0.012142309	0.019943843	0.025664392	0.044612232	0.013906831	0.006659052	0.004476234	0.01846662	0.015240435	0.018937433	0.01182826	0.013148625	0.013431259	0.026091258
Bpl_scaf_39844-3.13	0.085629159	0.134334282	0.127053765	0.132108136	0.089900409	0.117891541	0.088512959	0.114193425	0.083336249	0.104823362	0.080810097	0.107478252	0.114885669	0.077233774
Bpl_scaf_39844-3.15	0.07001891	0.049337371	0.021793606	0.030826122	0.046144442	0.038536453	0.051924031	0.113788913	0.087834302	0.083458301	0.082369608	0.110730587	0.035152256	0.033796401
Bpl_scaf_16054-0.10	0.107036405	0.04214196	0.070066342	0.062276571	0.080437869	0.069720914	0.039071529	0.044417272	0.076089385	0.061019465	0.095509489	0.186240857	0.065879343	0.069605278
Bpl_scaf_16054-0.11	0.004888425	0.020929915	0.009897935	0.004862692	0.008258867	0.006136755	0.009005225	0.003558175	0.001965731	0.002983206	0.010371387	0.001823888	0.004750505	0.012028201
Bpl_scaf_16054-1.6	0.121830769	0.105733232	0.095952919	0.160746312	0.091288557	0.119241588	0.112242138	0.098976675	0.092929766	0.183500102	0.214507742	0.099590972	0.096454387	0.099997018
Bpl_scaf_16054-2.21	0.066032719	0.035685095	0.052237078	0.077958901	0.054537667	0.04114513	0.079682345	0.084618593	0.083767458	0.126715172	0.064108113	0.058307347	0.050321694	0.037639958
Bpl_scaf_16054-2.22	0.942332236	1.606031737	1.46061141	0.578991171	1.28170338	1.232663386	0.776047249	1.192580188	0.93839202	0.766751618	0.646380889	0.778642261	1.517955208	1.344097253
Bpl_scaf_16054-3.7	0.485891703	0.550991833	0.693569671	0.381885119	0.39420228	0.478267158	0.539589149	0.806996468	0.483555879	0.381124376	0.419605672	0.392570068	0.518083195	0.659417068
Bpl_scaf_16054-3.8	0.0241497	0.031686045	0.021997237	0.053488786	0.023644518	0.022551479	0.030339488	0.011386858	0.025246936	0.00714323	0.034396655	0.03789713	0.04630286	0.028804117
Bpl_scaf_40569-0.3	0.023509285	0.027209459	0.018902709	0.013026019	0.026101384	0.018177383	0.016851701	0.020327898	0.016450143	0.022676005	0.033039123	0.030841495	0.039578848	0.019369563
Bpl_scaf_40569-12.11	0.017211198	0.006101175	0.008417063	0.010265335	0.015054916	0.008649144	0.018411237	0.013059443	0.013734307	0.014287993	0.016284502	0.022448167	0.008831731	0.022116169
Bpl_scaf_40569-12.13	0.083800108	0.08236551	0.063597349	0.120966433	0.062185926	0.054818365	0.059408091	0.050620527	0.094490561	0.089283406	0.050816695	0.074523279	0.060510673	0.101209235
Bpl_scaf_40569-12.14	0.064322009	0.036964942	0.051205498	0.076135786	0.032699272	0.034884565	0.018926341	0.039626308	0.042024431	0.058798511	0.045863275	0.040685547	0.029001658	0.053105121
Bpl_scaf_40569-13.14	0.020948276	0.011825245	0.013481544	0.021658762	0.011346583	0.016031151	0.011844533	0.015805122	0.012104066	0.01538953	0.011230809	0.035430092	0.009686236	0.009003234
Bpl_scaf_40569-13.16	0.012918296	0.0163979	0.006723929	0.022637562	0.019808011	0.013357745	0.026088418	0.020765014	0.024600124	0.010111404	0.014568514	0.021962867	0.009560764	-0.018777121
Bpl_scaf_40569-5.10	0.018943153	0.0152335	0.019709875	0.014563419	0.028218633	0.024909138	0.018919302	0.017041104	0.030065565	0.027512369	0.002018169	0.037073901	0.019888081	0.0034368
Bpl_scaf_40569-5.11	0.020500191	0.035484547	0.02295584	0.021796815	0.033708572	0.033231003	0.023661417	0.025802705	0.015927726	0.012767783	0.03068988	0.023619911	0.012358631	0.00745927
Bpl_scaf_40569-8.29	0.042484014	0.041021573	0.052322854	0.039355217	0.056115114	0.058857165	0.0344875	0.06033435	0.035712408	0.006278446	0.005405408	0.03932325	0.033031587	0.003293296
Bpl_scaf_40569-8.3	0.159062799	0.239792228	0.300774614	0.111014869	0.200652625	0.218458876	0.182654274	0.224164714	0.166596446	0.191303812	0.251722375	0.179999591	0.183437665	0.235887197
Bpl_scaf_40569-9.3	0.083077714	0.100673194	0.100320454	0.081663144	0.079786458	0.073226674	0.056126901	0.092788276	0.060103337	0.065921508	0.024565413	0.085492675	0.043191612	0.058589235
Bpl_scaf_17899-3.14	0.027916954	0.023813256	0.016085081	0.025032528	0.030515589	0.030727953	0.049030201	0.016464566	0.035208841	0.026655108	-0.013061642	0.017099316	0.040048161	0.009823361
Bpl_scaf_17899-3.34	0.017169776	0.018689211	0.019203577	0.053103503	0.015245161	0.012487922	0.012233471	0.012777869	0.021211052	0.030094177	0.0165539	0.013592473	0.016266726	0.010313164
Bpl_scaf_20685-1.11	0.015865377	0.01903392	0.090418726	0.013964126	0.021830392	0.023721142	0.14279512	0.035213389	0.006478255	0.030302991	0.028796572	0.036475455	0.013945389	0.014988965
Bpl_scaf_49462-7.10	0.16626094	0.263144488	0.231887935	0.216338889	0.232986985	0.216999695	0.142939992	0.433607149	0.177806002	0.307586275	0.16424936	0.172693594	0.256050344	0.199820208
Bpl_scaf_49462-7.19	0.018563653	0.015410878	0.018835174	0.009558762	0.012726361	0.020168355	0.025566422	0.019284683	0.016550506	0.017702142	0.011077841	0.02513088	0.015004656	0.041262543
Bpl_scaf_49462-7.20	0.024892313	0.028824516	0.020187582	0.020576227	0.023030291	0.019433612	0.015157217	0.022615847	0.01313094	0.013422653	0.004531789	0.031976969	0.015068163	0.018785283
Bpl_scaf_49462-8.13	0.053087216	0.065606663	0.067386868	0.083280296	0.06028004	0.078941713	0.062288569	0.068535151	0.078459879	0.082896553	0.030050924	0.080070447	0.017559471	0.068611541
Bpl_scaf_49462-9.16	0.093306546	0.175975654	0.113291081	0.103541162	0.075016759	0.077775471	0.065778842	0.097053242	0.072796497	0.106498169	0.12059751	0.093823622	0.082127751	0.075780585
Bpl_scaf_58986-0.10	0.047580271	0.054974351	0.033170069	0.054995921	0.046408004	0.043791669	0.051529491	0.032188723	0.036206011	0.065261097	0.062534068	0.060537674	0.038846437	0.026582402
Bpl_scaf_58986-0.2	0.107522489	0.165905213	0.160591523	0.098039459	0.184722213	0.363454404	0.093931837	0.134591431	0.15295935	0.097853981	0.125536936	0.105298432	0.195349393	0.182363077
Bpl_scaf_58986-1.13	0.002889958	0.00432497	0.004333802	0.00428198	0.009055924	0.007352885	0.00426974	0.004075452	0.001016041	0.002644932	-0.000157364	0.005011118	0.001441607	0.005985829
Bpl_scaf_58986-2.11	0.007257201	0.006775937	0.006145582	0.006615515	0.013995151	0.003581887	0.007900892	0.008325016	0.005575525	0.003900746	0.004918842	0.026226063	0.014427073	0.011758232
Bpl_scaf_58986-2.12	0.004619999	0.007727007	0.003154466	0.002719741	0.006162927	0.003038095	0.003909781	0.014654925	0.005864396	0.00631063	0.006176157	0.004144775	0.006440484	0.003137909
Bpl_scaf_58986-3.14	0.038287867	0.029577748	0.024945368	0.027177819	0.024155552	0.027909601	0.027188698	0.008776836	0.021633256	0.040105867	0.039985907	0.023836826	0.024082177	0.034388994
Bpl_scaf_58986-3.17	0.150810893	0.293835384	0.207393197	0.173536706	0.123047266	0.122957139	0.180996673	0.160497974	0.143446823	0.182816546	0.099677331	0.139936782	0.097143571	0.09510692
Bpl_scaf_58986-3.33	0.057305921	0.058103242	0.056729893	0.051179179	0.043334005	0.055881723	0.051343926	0.053363979	0.059853379	0.044929731	0.016578668	0.081275098	0.02480154	0.04640361
Bpl_scaf_58986-3.38	0.018118103	0.014832441	0.014767719	0.017691457	0.017348804	0.026722517	0.009201131	0.017982773	0.008794953	0.030000407	0.013619574	0.024503805	0.030590804	0.021948899
Bpl_scaf_44032-0.1	2.363539821	4.343620062	4.425409304	1.825388991	3.015576633	2.68709695	2.676381678	4.176067763	2.576491497	2.487114845	2.34811622	2.234375986	3.675215152	2.358107616
Bpl_scaf_39855-3.20	0.005825031	0.01376965	0.023916109	0.003545545	0.009729449	0.003950941	0.006051572	0.004108969	0.003057699	0.005268089	0.010936573	0.004875875	-0.015770748	0.00665966
Bpl_scaf_39855-3.37	0.020370554	0.017594658	0.046819359	0.0163974	0.022730645	0.02859441	0.030916849	0.038041059	0.033867524	0.01538888	0.179837595	0.025097542	0.023322032	0.022105357
Bpl_scaf_56056-0.0	0.098602708	0.066075059	0.05498245	0.04270489	0.091680831	0.065613673	0.027873569	0.055593895	0.067401829	0.046662672	0.042406017	0.048906982	0.124421872	0.074650832
Bpl_scaf_54834-0.4	0.118346355	0.129487557	0.083217481	0.120429358	0.10032505	0.081491944	0.16023792	0.077113113	0.110651134	0.108585934	0.076569413	0.110237742	0.155547614	0.124146118
Bpl_scaf_26945-0.2	0.02415844	0.062631867	0.010555647	0.046797002	0.025442123	0.022574237	0.028554056	0.021360863	0.01819671	0.061492904	0.021679956	0.042173383	0.009542154	0.035831848
Bpl_scaf_34019-3.13	0.050353848	0.059303131	0.031306646	0.041993355	0.036585767	0.066007916	0.033837538	0.050215694	0.049244987	0.01804959	0.055267283	0.07048111	0.03722146	0.148849626
Bpl_scaf_64029-3.9	0.102960011	0.151003486	0.065197557	0.201837163	0.13193717	0.061947766	0.15045428	0.076649165	0.095376503	0.129003526	0.128693574	0.271546692	0.057757297	0.056516074
Bpl_scaf_64029-6.15	0.013453341	0.017768099	0.019948057	0.008898602	0.020693888	0.02787075	0.01138382	0.022295051	0.013275031	0.009161067	0.009390781	0.017261738	0.024522673	0.024376898
Bpl_scaf_15949-0.2	0.013373115	0.027306677	0.025636612	0.02161703	0.015538681	0.013703263	0.020390237	0.0160726	0.00818988	0.019516805	0.011525551	0.014833376	0.022639068	0.013972668
Bpl_scaf_47977-0.9	0.072892091	0.050320697	0.048617204	0.074282432	0.562143758	0.101351229	0.056262662	0.061937029	0.11606353	0.053630408	0.065174798	0.074226871	0.135365592	0.075853529
Bpl_scaf_25767-0.3	0.109336271	0.190899585	0.226677773	0.108519511	0.177538789	0.423890141	0.139071908	0.217579719	0.120967992	0.156808884	0.132990553	0.124649738	0.243693575	0.268479516
Bpl_scaf_25767-1.18	0.038558166	0.039382857	0.045106751	0.033378227	0.307354927	0.460204047	0.247322369	0.050144457	0.219988539	0.044617328	0.021569688	0.042037016	0.046727802	0.502330881
Bpl_scaf_25767-10.4	0.043912804	0.063351998	0.053769695	0.062733517	0.036853713	0.038671937	0.059782882	0.053807281	0.037055384	0.044149696	0.034268024	0.070513246	0.030951249	0.017261387
Bpl_scaf_25767-10.9	0.270047749	0.273156197	0.334869735	0.400751982	0.206951148	0.177007925	0.189701901	0.357777881	0.273341915	0.247859008	0.160257318	0.37852733	0.279045891	0.12463809
Bpl_scaf_25767-2.5	0.045704789	0.014446025	0.021933217	0.022463731	0.022889427	0.029991592	0.023382964	0.020810852	0.014902277	0.009930984	0.014271182	0.022550516	0.02333318	0.055207048
Bpl_scaf_25767-4.6	0.106931076	0.026434075	0.053674102	0.027227376	0.087277391	0.028051397	0.490781985	0.030863162	0.159332974	0.053181413	0.018125296	0.033018438	0.056477649	0.034842952
Bpl_scaf_55216-2.11	0.309436408	0.24729611	0.598419711	0.229655694	0.306573571	0.32187543	0.280798855	9.810483245	0.338116586	0.323955026	0.303966285	0.294175892	0.487713446	0.320845112
Bpl_scaf_55216-3.4	0.579387517	0.495225538	0.368429487	0.557157765	0.472691968	0.180868457	0.370601131	0.62659254	0.553739027	0.806078663	0.811168769	0.668447547	0.431082437	0.407351149
Bpl_scaf_55216-4.31	0.043732386	0.018406753	0.030503275	0.015370584	0.058236513	0.043548553	0.076360766	0.014036945	0.023984315	0.024485122	0.007102556	0.024084945	0.043147275	0.083619336
Bpl_scaf_19778-0.19	0.016266192	0.021018918	0.01480508	0.025620869	0.022777612	0.01550753	0.00914933	0.020250203	0.013627045	0.016941587	0.021270594	0.010767133	0.026984707	0.026659047
Bpl_scaf_19778-0.30	0.038389365	0.033726464	0.031889445	0.075859369	0.031963281	0.031528267	0.015728255	0.02913386	0.043526345	0.033603773	0.011857403	0.028175835	0.020191203	0.027995669
Bpl_scaf_19778-0.31	0.029902477	0.031554426	0.029515956	0.015093335	0.038540156	0.036859777	0.027194269	0.020161059	0.010076704	0.024730275	0.020700741	0.01843908	0.050259076	0.035818353
Bpl_scaf_50772-1.17	1.348185787	1.104494181	1.034999275	0.808935872	1.849317979	1.670972186	2.473092558	0.798761019	0.9129411	0.774224119	0.890053741	1.598616995	1.605976961	1.494143538
Bpl_scaf_10267-2.6	0.046547648	0.031762346	0.040476522	0.055990476	0.050654607	0.022008262	0.120825442	0.037485394	0.036978268	0.032912017	0.009305085	0.016025559	0.019388776	0.020614462
Bpl_scaf_10267-4.21	0.083594558	0.043735319	0.019870407	0.0653396	0.084301211	0.043896452	0.041428066	0.02883002	0.041452464	0.045764715	0.006602186	0.08045917	0.043825639	0.075931923
Bpl_scaf_10267-4.23	0.008890126	0.005081615	0.040080665	0.005139189	0.008829031	0.016333312	0.011165284	0.009274202	0.019747964	0.009026465	0.002965191	0.001859935	0.006680575	0.004214329
Bpl_scaf_10267-4.24	0.018924112	0.018628974	0.060225329	0.014590336	0.020759805	0.020986421	0.020663261	0.023601333	0.011547817	0.016379124	0.020622004	-0.003161264	-0.000479032	0.029689055
Bpl_scaf_9015-0.7	0.034342836	0.029755098	0.023854626	0.033926658	0.043631207	0.035993894	0.04156781	0.023097848	0.032116339	0.02916784	0.065357436	0.046640588	0.016607802	0.029618135
Bpl_scaf_9015-1.10	0.972362787	1.397664293	1.766293572	0.718647223	0.998143793	1.078234687	0.939322359	1.782980465	1.029584016	0.914540419	0.786064263	0.83162823	1.274426897	0.97766763
Bpl_scaf_9015-2.12	0.722273548	1.010275542	0.590061302	0.711245122	0.589859124	0.7002879	0.486615454	0.479023027	0.855041724	0.807223053	0.826746658	0.779286242	0.698981147	0.533334663
Bpl_scaf_9015-3.6	0.015984673	0.006138598	0.012645315	0.006902282	0.044326887	0.058987167	0.012817814	0.011288767	0.016165944	0.003198775	0.009263588	0.009899009	0.005262665	0.049139058
Bpl_scaf_14399-0.25	0.017986899	0.020872254	0.01054401	0.024671858	0.01747733	0.013199512	0.019708357	0.013182732	0.016787446	0.033919033	0.102665919	0.050814962	0.021687667	0.009822906
Bpl_scaf_43823-2.8	0.039949251	0.04349693	0.041877862	0.052065488	0.035114236	0.030282161	0.041954319	0.046021334	0.041729577	0.028366954	0.051526361	0.050978077	0.045053311	0.04163202
Bpl_scaf_43823-2.9	0.011543598	0.008673768	-0.002900311	0.013534688	0.004464999	0.008785039	0.006229636	0.002870076	0.011769389	0.008466273	0.008874328	0.011450541	0.010265757	0.019586906
Bpl_scaf_18046-0.4	0.050324419	0.047448717	0.040819931	0.036808128	0.02682816	0.029712325	0.032051695	0.017270683	0.038343369	0.042732248	0.063654399	0.063082324	0.050795985	0.049717746
Bpl_scaf_18046-1.7	0.470401257	0.228162059	0.235446336	0.179099931	0.514219209	1.071670588	0.514618374	0.131308829	0.614001936	0.342292587	0.182045455	0.129986751	0.631596826	0.893525255
Bpl_scaf_18046-1.9	0.024269341	0.023275274	0.028034286	0.026726595	0.019223495	0.020384335	0.039891132	0.030033617	0.018751296	0.024368617	0.016629777	0.030399151	0.048401716	0.012434851
Bpl_scaf_31505-0.26	0.068868918	0.055691421	0.025433945	0.053286458	0.064841853	0.033201679	0.048368229	0.027384143	0.099977461	0.03916681	0.059462487	0.086387215	0.027632557	0.078735148
Bpl_scaf_7525-0.2	0.057139842	0.07853093	0.02925216	0.13857807	0.045643286	0.023920532	0.014841769	0.041309243	0.035965544	0.048530101	0.024894266	0.060892648	0.046731111	0.05842081
Bpl_scaf_55831-0.1	0.010212657	0.008058959	0.009671387	0.008441181	0.01423188	0.013748279	0.013077505	0.002890683	0.017230285	0.001080371	0.003837102	-0.002892806	0.008133354	0.01832281
Bpl_scaf_55831-1.1	0.019220584	0.016452141	0.02158267	0.018736554	0.02526584	0.033041211	0.016382115	0.017630138	0.016482648	0.011237616	0.004470193	0.025603972	0.035674342	0.025947135
Bpl_scaf_55831-2.2	0.052100973	0.065951451	0.044126325	0.075987073	0.030986948	0.036314302	0.049600682	0.051629848	0.088329387	0.098151963	0.090285436	0.056857447	0.035597538	0.030396902
Bpl_scaf_55831-3.6	0.004402546	0.011452788	0.007834792	0.01819875	0.063891096	0.004583475	0.016273807	0.003780463	0.012843489	0.014980215	0.009567624	0.002017162	0.007839042	0.00592399
Bpl_scaf_55831-4.24	0.021222417	0.022968339	0.017666386	0.047277669	0.045633497	0.014941893	0.06211103	0.0164303	0.013357234	0.009532671	0.014726747	0.005988339	0.043396196	0.030353293
Bpl_scaf_41424-0.13	0.103526925	0.024757128	0.029731602	0.160933609	0.061740528	0.031604382	0.014343872	0.03542388	0.035676478	0.042899935	0.013791223	0.020227544	0.021373753	0.041567674
Bpl_scaf_7318-0.2	0.074278125	0.040292825	0.032596723	0.068419388	0.041869854	0.048845662	0.027405899	0.026312195	0.036517363	0.028167037	0.04470464	0.039240975	0.031800878	0.048853944
Bpl_scaf_7318-1.3	0.028298152	0.033301552	0.014320567	0.041145715	0.044810715	0.027378658	0.025678247	0.016105813	0.008699634	0.015116465	0.021353404	0.061963261	0.018178684	0.032851559
Bpl_scaf_7318-2.19	0.101587315	0.240674069	0.234594132	0.090011645	0.18410621	0.156029538	0.115105307	0.280497541	0.284121045	0.156732385	0.25105226	0.135216957	0.299602593	0.107629056
Bpl_scaf_7318-2.20	0.202399016	0.442870969	0.440431638	0.18843431	0.264376	0.265468809	0.264378531	0.408487706	0.359232346	0.204513078	0.180154938	0.15565781	0.455904666	0.202871189
Bpl_scaf_7318-2.7	0.011352796	0.030280525	0.016034209	0.009369415	0.02326708	0.01270007	0.022498338	0.007500658	0.01017542	0.011906817	0.00539044	0.012505815	0.012620347	0.015479645
Bpl_scaf_7318-3.4	0.070069019	0.055709991	0.054924368	0.043390911	0.093202937	0.062932135	0.071801555	0.041796293	0.056043372	0.039008279	0.092866333	0.041242904	0.092386672	0.063737257
Bpl_scaf_7318-4.33	0.03423488	0.035161146	0.030245976	0.030305708	0.044035564	0.056144003	0.064898119	0.030629011	0.03265925	0.027092264	0.025667076	0.055948072	0.02305268	0.123832678
Bpl_scaf_7318-4.34	0.038127991	0.044503042	0.037773091	0.046853	0.034296903	0.023529084	0.020944945	0.043824332	0.035305352	0.012240238	0.018205522	0.037095586	0.039702324	0.040175171
Bpl_scaf_7318-5.11	0.036556438	0.041447143	0.069231184	0.034630687	0.030223277	0.030285632	0.028977312	0.042473138	0.029512732	0.039948524	0.031327893	0.044489397	0.023333829	0.011518174
Bpl_scaf_7318-6.2	0.310994478	0.425532941	0.3055827	0.251646779	0.259767496	0.274179615	0.368183748	0.302493269	0.703625452	0.337098227	0.333253177	0.293932306	0.439159695	0.218701233
Bpl_scaf_7318-6.6	0.066676515	0.063326753	0.045439064	0.144267877	0.05156676	0.067726098	0.063831988	0.06427839	0.075369329	0.060150382	0.030694871	0.079449916	0.069532516	0.045305337
Bpl_scaf_57989-0.14	0.119589747	0.064041735	0.060545882	0.126793293	0.093721057	0.067506511	0.045359383	0.052058321	0.055507538	0.052425245	0.032977609	0.08932768	0.04762829	0.07971262
Bpl_scaf_58133-0.5	0.02601482	0.051171072	0.039265884	0.031811009	0.034393114	0.035867246	0.024882238	0.031698816	0.036700181	0.0486331	0.043855118	0.029948835	0.023006098	0.021768512
Bpl_scaf_58133-1.21	0.07603568	0.077367473	0.10824683	0.07587652	0.067555777	0.067953706	0.06614389	0.183395446	0.059757632	0.110404071	0.172918066	0.089122458	0.109422823	0.050085888
Bpl_scaf_58896-13.4	0.190939797	0.217751092	0.555470976	0.658913983	0.179317508	0.209418923	0.217759685	0.358667253	0.175122349	0.219621887	0.188573851	0.15254956	0.414736578	0.227280671
Bpl_scaf_58896-17.10	0.019582084	0.018385029	0.011350203	0.019445115	0.01259738	0.003020872	0.009101189	0.016661034	0.012479405	0.010354563	0.021237633	0.018969384	0.011906381	0.007924283
Bpl_scaf_58896-17.14	0.01095729	0.013267036	0.016395103	0.015206638	0.018029181	0.017515367	0.017778242	0.009246773	0.039758644	0.012547017	0.004712169	0.021976315	0.021686121	0.020195289
Bpl_scaf_58896-18.8	0.338657632	0.168391873	0.194277089	0.094795076	0.317174081	0.246456467	1.225723475	0.183817428	0.249060182	0.17853644	0.120049158	0.06466278	0.350076812	0.297016831
Bpl_scaf_58896-3.32	0.177549027	0.2321103	0.301906102	0.110118293	0.159538164	0.152012308	0.161246666	0.405300141	0.142746401	0.156700759	0.349157087	0.121013481	0.340684117	0.176478326
Bpl_scaf_58896-4.11	3.693462852	6.875770995	3.758806421	3.470942975	2.85862486	3.603617141	5.660729263	2.915273789	5.529049608	5.262970729	3.354123953	5.270744732	5.043822202	2.756635885
Bpl_scaf_58896-9.6	0.045909404	0.022941788	0.034870408	0.039177395	0.206521315	0.187632886	0.140146793	0.03455799	0.097550577	0.039243952	0.016193776	0.027749247	0.108222076	0.135895032
Bpl_scaf_58950-0.6	0.012341639	0.008855464	0.005252069	0.015213937	0.015078645	0.012875107	0.011756775	0.027049148	0.005183879	0.008729305	0.007536963	0.022156064	0.004630077	0.008605053
Bpl_scaf_58950-3.0	0.057864448	0.09259423	0.051036771	0.159558459	0.056256455	0.029098807	0.051903616	0.079290303	0.085784956	0.111695202	0.145005114	0.064225014	0.079563206	0.023704624
Bpl_scaf_58950-4.8	0.501925467	0.289577001	0.34279374	0.310895264	0.365929466	0.440424827	0.259908725	0.334885197	0.369187226	0.32271142	0.22122465	0.336916798	0.409258699	0.432840496
Bpl_scaf_31643-1.13	0.021738578	0.016590197	0.018107131	0.013925507	0.024391497	0.039050049	0.042185365	0.018184631	0.020195172	0.020591444	0.010806763	0.151266437	0.040617074	0.034814357
Bpl_scaf_31643-2.17	0.156539677	0.15857571	0.086821828	0.173220354	0.112892134	0.115293765	0.115185452	0.062134757	0.136496173	0.195543088	0.280084317	0.14260131	0.082835777	0.151491117
Bpl_scaf_31643-2.18	0.005536689	0.01042134	0.005612122	0.027073532	0.012267197	0.016419184	0.006332897	0.014700013	0.006573502	0.006827552	0.007306388	0.006494321	0.00693854	0.007973534
Bpl_scaf_61340-0.6	0.059232269	0.084256369	0.059900956	0.139982182	0.031891776	0.03122576	0.037270948	0.049558615	0.058608333	0.075690552	0.050136959	0.021131845	0.054862162	0.024050375
Bpl_scaf_61340-10.5	0.445407057	0.436998305	0.57831635	0.308601606	0.644786392	0.364287699	0.355585426	1.108369683	0.947764673	1.019569623	0.73241953	0.424777405	0.514227607	0.642180649
Bpl_scaf_61340-11.12	0.178956364	0.180495562	0.144639885	0.238549897	0.071419127	0.08469354	0.108852092	0.146745461	0.177218217	0.231413709	0.178014654	0.149637493	0.10885228	0.150800169
Bpl_scaf_61340-13.5	0.004844214	0.005384305	0.016246459	0.001770618	0.003896403	0.006653124	0.008188263	0.03233944	0.030921721	0.00578081	0.006183842	0.007142296	0.000538995	0.005417077
Bpl_scaf_61340-13.6	1.381081272	1.008024741	0.867122684	1.508673	0.854651037	0.730996613	0.772236573	0.849839659	1.059992124	0.819441182	1.185630895	1.489160802	0.894640194	0.834938871
Bpl_scaf_61340-15.6	0.014289736	0.023693212	0.021178974	0.020692349	0.024024942	0.039485754	0.019557846	0.016372546	0.018013978	0.010438576	0.01135574	0.033644095	0.015082743	0.025535331
Bpl_scaf_61340-15.7	0.016914082	0.121068029	0.034356565	0.018415614	0.015018067	0.02479583	0.019923758	0.020595501	0.014989337	0.010244814	0.028584717	0.025922996	0.024875327	0.03715881
Bpl_scaf_61340-16.10	0.064138641	0.038977724	0.057769128	0.024315682	0.22436993	0.065260219	0.053478611	0.039935744	0.046980231	0.040273994	0.014784589	0.043387449	0.093138076	0.082917931
Bpl_scaf_61340-2.9	0.198964038	0.212033526	0.322991354	0.257362737	0.187082722	0.214948214	0.206373281	0.199697755	0.314000094	0.166686043	0.167788886	0.215089287	0.19190287	0.20022033
Bpl_scaf_61340-4.21	0.121893455	0.193645666	0.164658294	0.229557521	0.089818729	0.092887755	0.11039373	0.120566679	0.122956869	0.141676833	0.12448561	0.130104337	0.163379974	0.107230894
Bpl_scaf_61340-5.19	0.043384912	0.065953989	0.029289934	0.013367541	0.124452541	0.059213065	0.127041001	0.013693947	0.042335094	0.034880074	0.008800272	0.059588929	0.064983638	0.147066931
Bpl_scaf_61340-5.20	0.027739453	0.020657667	0.031092788	0.047778873	0.039344948	0.037447833	0.021400029	0.027705587	0.019109535	0.040113317	0.041980889	0.016873846	0.023346964	0.023204299
Bpl_scaf_61340-6.11	0.02835016	0.020303409	0.020879352	0.016762236	0.022249905	0.021052124	0.046688854	0.018252601	0.029412993	0.022730661	0.018322972	0.018407342	0.04953816	0.021151258
Bpl_scaf_61340-6.21	0.032842127	0.029011741	0.038852469	0.020876214	0.042088831	0.024138622	0.015210795	0.026550434	0.052008315	0.015776205	0.015766026	0.028644593	0.045698673	0.034130234
Bpl_scaf_61340-6.9	0.525072398	0.528641707	0.499110111	0.630952358	0.496968633	0.435312082	0.409478476	0.36488123	0.587103837	0.648563567	0.582584586	0.539248264	0.510091112	0.445081889
Bpl_scaf_61340-8.27	0.009991043	0.031384259	0.008306965	0.008139993	0.014991804	0.01567257	0.070133404	0.004662463	0.00659418	0.003343053	0.016151185	0.008220248	0.005077379	0.024818376
Bpl_scaf_61340-8.28	0.042556465	0.060791782	0.055083659	0.038397035	0.043527439	0.039163604	0.021240324	0.074696866	0.048376965	0.080639557	0.038317529	0.071903037	0.066904199	0.023373291
Bpl_scaf_52918-1.23	0.082143964	0.037501467	0.04268911	0.091065811	0.038311177	0.0307656	0.037730759	0.080607762	0.043597027	0.059125434	0.036512231	0.08033356	0.073674299	0.017307143
Bpl_scaf_910-0.10	0.004646523	0.005298831	0.004186651	0.003548287	0.02276975	0.008715363	0.064784099	0.005152547	0.00507862	0.010844186	-0.00369644	0.002841377	0.000408529	0.003665965
Bpl_scaf_12337-0.22	0.045037903	0.021461457	0.05895408	0.175879588	0.024089507	0.036167016	0.019897391	0.044820546	0.033391569	0.054076208	0.034944596	0.040335681	0.050304654	0.036830137
Bpl_scaf_22088-0.3	0.005683785	0.004369402	0.010052994	0.004952389	0.007160806	0.006154261	0.004343538	0.030152223	0.15510235	0.071559623	0.016399052	0.002525553	0.011178294	0.001186425
Bpl_scaf_22192-0.5	0.033912764	0.029003041	0.020027986	0.0422368	0.030377585	0.028194589	0.022761222	-0.011284531	0.037116121	0.024000964	0.029058528	0.027261612	0.02649628	0.017755641
Bpl_scaf_28438-0.4	0.193146223	0.202777971	0.260625422	0.169263896	0.216050545	0.201812347	0.18646548	0.171855122	0.162180054	0.137203002	0.166335959	0.36777727	0.240455086	0.227061612
Bpl_scaf_50318-2.17	0.439199268	0.128417455	0.169422231	0.121193168	1.263653363	1.258733823	0.416252418	0.180842158	0.410234261	0.167069365	0.111531945	0.107219926	0.470744714	0.928028672
Bpl_scaf_50318-2.42	0.013813809	0.017648809	0.010616659	0.014104492	0.014204173	0.015062223	0.008779957	0.009060939	0.015379799	0.008855359	0.005175626	0.018262273	0.019379469	0.008370055
Bpl_scaf_53693-1.19	0.073430774	0.062039434	0.154092623	0.052077217	0.060766291	0.071251209	0.05168326	2.211410115	0.068629714	0.112791516	0.100072336	0.074719523	0.096198941	0.086009893
Bpl_scaf_53693-1.21	0.02363209	0.019048611	0.011394884	0.027600698	0.023515727	0.018216451	0.008913265	0.013443969	0.01061407	0.020342668	0.015501791	0.02992352	0.012010574	0.018135191
Bpl_scaf_44353-0.14	0.05091259	0.064450437	0.103002157	0.132808461	0.052844796	0.044864216	0.047212146	0.079742006	0.030481186	0.050147715	0.12771444	0.057538879	0.065720199	0.05938451
Bpl_scaf_44353-0.19	0.128477934	0.191011043	0.086645072	0.16426379	0.092244441	0.083385025	0.121550391	0.117838451	0.127633564	0.155867561	0.115703534	0.154568725	0.107155358	0.069976345
Bpl_scaf_64904-4.4	0.110894883	0.105192714	0.053760942	0.047258561	0.073653632	0.127075336	0.110489978	0.047679721	0.16217044	0.046004219	0.039561423	0.015679802	0.068150269	0.145933945
Bpl_scaf_64904-6.14	0.040791408	0.022864504	0.047616638	0.043084159	0.063976082	0.049046243	0.060234808	0.024457046	0.045970891	0.044054015	0.021456283	0.009053485	0.033963171	0.057686582
Bpl_scaf_64904-7.20	0.111910835	0.028461735	0.051480055	0.02805488	0.218585703	0.228118159	0.137840977	0.035869004	0.123032185	0.034703189	0.05033384	0.035941151	0.122651018	0.269986853
Bpl_scaf_64904-8.7	0.021672644	0.02823871	0.028628866	0.024846509	0.024239696	0.020889833	0.018773166	0.001823654	0.026310256	0.02372163	0.01610036	0.021793703	0.011304433	0.02436829
Bpl_scaf_64904-9.19	0.068167554	0.051318356	0.038862966	0.037603016	0.123522031	0.171847022	0.12968773	0.056789209	0.085681179	0.036961211	0.014594858	0.026154585	0.064928141	0.111602362
Bpl_scaf_64904-9.20	0.108370691	0.35865595	0.148030597	0.226611561	0.120526359	0.091624976	0.147517935	0.142837904	0.134146133	0.219607339	0.275204422	0.108270588	0.154722631	0.069073683
Bpl_scaf_64904-9.22	0.236996409	0.27616333	0.33322988	0.310691013	0.182482444	0.242289343	0.277934925	0.309781954	0.343486988	0.273782169	0.181535582	0.244801114	0.315655655	0.235301978
Bpl_scaf_64904-9.40	0.021820645	0.018292699	0.018295631	0.025335018	0.021870229	0.020081773	0.023280065	0.008585875	0.009300101	0.018772577	0.035484244	0.027253026	0.010199796	0.014843635
Bpl_scaf_13745-1.8	0.447598476	0.527940835	0.3144146	0.340553016	0.268709863	0.274144698	0.389179325	0.296782514	0.402857209	0.411062922	0.295748603	0.223812755	0.318759601	0.302229105
Bpl_scaf_60768-0.0	0.003211457	0.004565419	0.010191893	0.003542901	0.00547841	0.006134106	0.004081539	0.009580721	0.003459882	0.000209497	0.004332225	0.002665384	0.004721951	0.006411002
Bpl_scaf_35655-0.11	0.027090415	0.02379617	0.04427169	0.027988154	0.034583562	0.015517864	0.003166956	0.300583055	0.043063441	0.058602317	0.024452182	0.022786173	0.047693567	0.022479011
Bpl_scaf_52780-2.2	0.050125717	0.147118665	0.061101165	0.075329937	0.046713968	0.05483069	0.033587477	0.079441736	0.079062487	0.040485884	0.037032446	0.070182844	0.044460631	0.030122998
Bpl_scaf_52780-3.13	0.018249602	0.013068512	0.030755309	0.012648424	0.03497451	0.044676845	0.021926528	0.016119371	0.010434311	0.012972542	0.024455613	0.017993426	0.037038315	0.769353832
Bpl_scaf_52780-3.4	0.062811135	0.046927162	0.023605549	0.061009183	0.056310899	0.045974034	0.079819882	0.046700539	0.044470966	0.047701335	0.073837738	0.055440368	0.050779151	0.050946711
Bpl_scaf_52780-5.6	0.045985556	0.085600875	0.08345585	0.047688633	0.069997619	0.120597534	0.046640163	0.074632403	0.051494128	0.057795519	0.065101543	0.104619729	0.077550817	0.062738322
Bpl_scaf_52780-6.14	0.106601796	0.169734469	0.165391779	0.146016933	0.130558753	0.166606481	0.105546937	0.323133938	0.201635956	0.367954804	0.480512357	0.163679444	0.2216329	0.134616267
Bpl_scaf_58269-0.26	0.153119275	0.107459692	0.065570814	0.143889453	0.104008434	0.084056356	0.119186038	0.117791445	0.134968657	0.061619044	0.103040674	0.14009678	0.130851739	0.08023216
Bpl_scaf_31645-2.15	0.171384739	0.153282113	0.103833285	0.223703363	0.119233692	0.099976511	0.109768173	0.09018733	0.092317583	0.115222018	0.107499942	0.176150801	0.104017305	0.117367278
Bpl_scaf_31645-2.16	0.041625694	0.021560148	0.017377054	0.042946282	0.023084303	0.008384023	0.013932968	0.017379617	0.017542251	0.015693061	0.015345193	0.085459107	0.013658872	0.018361853
Bpl_scaf_13697-0.47	0.02446157	0.025810912	0.033482123	0.018308693	0.023015578	0.020413294	0.020044671	0.022811488	0.02341254	0.019566951	0.015288288	0.010747451	0.017827495	0.013962233
Bpl_scaf_13697-0.48	0.084777688	0.063383309	0.049767389	0.052917185	0.066777139	0.048490339	0.035545084	0.061638887	0.068943679	0.036649337	0.045477999	0.072686684	0.049926623	0.026438288
Bpl_scaf_13697-0.56	0.086404991	0.052291586	0.045045165	0.066467095	0.071379254	0.042808842	0.058810249	0.083741665	0.075420036	0.053923916	0.034994796	0.091522881	0.043155034	0.024793918
Bpl_scaf_53649-2.12	0.281050159	0.157055483	0.104305745	0.206726326	0.245079302	0.255745117	0.136949675	0.092710644	0.213491372	0.182913353	0.149661629	0.285866461	0.141612389	0.187589602
Bpl_scaf_53649-2.13	0.089769047	0.040708531	0.026807576	0.053468127	0.066085579	0.101501424	0.037895905	0.030686142	0.063756538	0.047299861	0.046809832	0.073848396	0.056285728	0.029684261
Bpl_scaf_53649-2.3	0.070022539	0.054977588	0.058892499	0.054953212	0.107443858	0.070787406	0.050127467	0.081953681	0.021367656	0.053067265	0.052608272	0.100757554	0.038643329	0.134090146
Bpl_scaf_49167-0.18	0.085509321	0.08416844	0.048076802	0.102610382	0.092958127	0.083590332	0.051558988	0.079742729	0.086996874	0.107411635	0.10433742	0.098599733	0.049989582	0.064473979
Bpl_scaf_49167-0.8	0.11493342	0.1399349	0.138258509	0.188065889	0.082748329	0.119108767	0.102150457	0.267826759	0.140349734	0.152877568	0.077074398	0.137813515	0.097290254	0.084337434
Bpl_scaf_43122-1.20	0.010914298	0.008613393	0.019858156	0.005595909	0.011941237	0.014335742	0.00858797	0.245114227	0.00615201	0.008398302	-0.00290486	0.016390491	0.010249878	0.005607093
Bpl_scaf_29089-0.9	0.029882961	0.044465028	0.060044428	0.038518899	0.049214028	0.05597975	0.042556418	0.081001293	0.036101611	0.147864109	0.109954919	0.039204245	0.045542305	0.037439885
Bpl_scaf_6609-0.4	0.0356794	0.024692819	0.036631296	0.064445828	0.015823382	0.022852961	0.020727133	0.031648362	0.022275733	0.038853069	0.031879637	0.012848057	0.048428502	0.027893718
Bpl_scaf_6609-0.5	0.034897133	0.019642852	0.05607028	0.074150037	0.021667134	0.033978687	0.018884578	0.050977063	0.027359578	0.045892844	0.042735998	0.038600816	0.079882631	-0.003173689
Bpl_scaf_53856-2.13	0.030498737	0.019697581	0.026878009	0.012508278	0.051937521	0.096000373	0.038906375	0.009285853	0.018623948	0.012735377	0.010203552	0.012501292	0.03547419	0.035360101
Bpl_scaf_53856-2.14	0.050088326	0.044195624	0.03842978	0.105200567	0.030072706	0.035662222	0.044198989	0.048535164	0.028631382	0.057104956	0.038830556	0.050612453	0.030452224	0.053026662
Bpl_scaf_53856-2.4	0.031502579	0.054150269	0.046081782	0.03914639	0.037891376	0.043630899	0.028566991	0.033321463	0.010644319	0.037256241	0.022765925	0.045804919	0.024017727	0.063165284
Bpl_scaf_53856-3.4	0.077503263	0.058693067	0.051088395	0.094197613	0.053628594	0.065674015	0.061341918	0.051348803	0.039126557	0.056306224	0.02104875	0.106994958	0.028629641	0.065511481
Bpl_scaf_51652-3.33	0.8227761	0.544429374	0.386024255	0.281182775	1.017992664	0.670648278	0.54575554	0.317528267	0.766953309	0.54997823	0.300798818	0.678449383	0.678645926	0.681371399
Bpl_scaf_9451-4.15	1.409119303	1.669023211	1.097812439	2.41410373	0.926881144	0.809387574	1.00776642	0.997398572	1.667272016	1.773332111	0.938056159	1.525178553	1.126992446	0.896719668
Bpl_scaf_59409-0.11	0.341672281	0.321334432	0.261847216	0.288604562	0.45418318	0.272359641	0.300380688	0.329214474	0.389114386	0.383910687	0.299575938	0.304039848	0.286086426	0.387912336
Bpl_scaf_59409-0.19	0.029393218	0.038951014	0.017395785	0.037823432	0.029166608	0.021460278	0.033487288	0.03912789	0.029348343	0.056275688	0.029118405	0.027228096	0.026970664	-0.000591041
Bpl_scaf_24951-1.16	0.074665141	0.085292108	0.041457115	0.139181709	0.069716147	0.050337405	0.105525602	0.065896401	0.047856379	0.067053312	0.107348785	0.113516411	0.035822498	0.087265547
Bpl_scaf_16353-0.7	0.081398848	0.021298664	0.07448085	0.033808881	0.036958718	0.109439485	0.03707059	0.067068063	0.010447467	0.034912343	0.015798636	0.015601195	0.052363805	0.016647212
Bpl_scaf_40577-1.6	0.053246963	0.036804218	0.017588007	0.018099897	0.071380143	0.06824114	0.116912116	0.059066652	0.09447723	0.054156026	0.012636444	0.067269842	0.03405082	0.109794679
Bpl_scaf_3160-2.4	0.107479208	0.043018762	0.042887796	0.063586083	0.258816	0.102087132	0.115440528	0.026657239	0.235725825	0.111512406	0.050357114	0.049415788	0.067872057	0.15671456
Bpl_scaf_3160-3.20	0.012976447	0.025550768	0.015931319	0.011894608	0.017658194	0.017269872	0.033696081	0.01865617	0.024310236	0.030542597	0.028274086	0.024451984	0.024876626	0.020601755
Bpl_scaf_50441-0.5	0.069487307	0.040482739	0.02669917	0.044654324	0.059236071	0.045470859	0.032937572	0.033057212	0.057429649	0.045561876	0.038013546	0.063450987	0.030460884	0.073412873
Bpl_scaf_14200-0.2	0.082297848	0.092611447	0.051030283	0.079070164	0.049251777	0.043030763	0.04008504	0.051538238	0.09558613	0.076818204	0.084319672	0.061902141	0.062434046	0.037833652
Bpl_scaf_16441-1.21	0.030870081	0.035400432	0.022984837	0.035753011	0.042975767	0.040246485	0.034218843	0.022450354	0.041942426	0.025583256	0.026565675	0.077429012	0.050523268	0.0457712
Bpl_scaf_52446-0.5	0.004321431	0.008876729	0.035321483	0.009414733	0.005732668	0.007764421	0.010409634	0.023238277	0.013539918	0.002588243	0.011089811	0.004755757	0.016655965	0.017720682
Bpl_scaf_58267-0.4	0.179030069	0.121387084	0.099194093	0.216016941	0.131199499	0.10075917	0.151980207	0.145334968	0.08278567	0.088165914	0.129376733	0.172405667	0.143197601	0.150215787
Bpl_scaf_41130-2.4	0.044409465	0.031633492	0.048758342	0.054401036	0.01257942	0.020439094	0.018605699	0.023908689	0.016228726	0.023655281	0.018326267	0.039250981	0.052012286	0.024645793
Bpl_scaf_41130-3.7	0.067836943	0.052037303	0.046393854	0.028451073	0.03330622	0.026617027	0.035815616	0.031814441	0.009601321	0.021162067	0.001838529	0.01533499	0.016670495	0.025026865
Bpl_scaf_59511-1.7	0.024258462	0.018133813	0.043432113	0.034996841	0.023251377	0.049836284	0.025942864	0.044533423	0.034371845	0.054248401	0.019004621	0.021545171	0.029490475	0.049955659
Bpl_scaf_21031-0.2	0.10327205	0.097295266	0.08813746	0.083438302	0.06809776	0.07088472	0.079891346	0.103623017	0.121045015	0.103676476	0.145458908	0.076587434	0.122196884	0.039121115
Bpl_scaf_21031-2.6	0.131367293	0.104431245	0.098731235	0.114045628	0.104636625	0.068756007	0.113331782	0.203622325	0.123948463	0.194109012	0.072346893	0.220979125	0.153724408	0.079385088
Bpl_scaf_21031-4.17	0.823344009	0.818477194	0.42921567	0.63906292	1.391153866	0.518431742	0.781586768	0.721399607	0.607854998	0.821519219	0.721711803	0.420151396	0.524039946	0.90130519
Bpl_scaf_21031-4.31	0.037715379	0.023546532	0.030932656	0.038773342	0.039513276	0.043132716	0.037992181	0.023665896	0.05953817	0.025141235	0.059141814	0.036626418	0.022435153	0.029134306
Bpl_scaf_13505-0.16	0.136041015	0.050673668	0.048051451	0.120189095	0.077146579	0.081383195	0.041018223	0.043086038	0.074787459	0.114247133	0.156674508	0.201434484	0.066166821	0.148793022
Bpl_scaf_37531-1.10	0.231807498	0.672451153	0.364633982	0.404251864	0.200439845	0.224010766	0.310234446	0.320510801	0.244834552	0.374166285	0.482660224	0.332684959	0.462624281	0.179625378
Bpl_scaf_37531-1.23	0.027872316	0.013973101	0.029378276	0.010009748	0.057393219	0.048504138	0.01917505	0.019829063	0.016683501	0.015968913	0.005583308	0.003147574	0.042265532	0.074779849
Bpl_scaf_10347-0.27	0.057247802	0.021736427	0.042174758	0.017506967	0.032264014	0.043178754	0.043870554	0.032755147	0.052514479	0.053236058	0.031398719	0.038056614	0.037415531	0.040424519
Bpl_scaf_10347-2.3	0.085250406	0.059880885	0.046200079	0.032170024	0.097935886	0.033854893	0.057927644	0.052274914	0.033601208	0.045800671	0.009722302	0.031062732	0.020261872	0.10580614
Bpl_scaf_10347-4.13	0.058558931	0.042564215	0.075051783	0.050416589	0.058206477	0.069138472	0.059580406	0.053856184	0.050444705	0.043317024	0.042066341	0.095223416	0.063218861	0.057980608
Bpl_scaf_10133-1.11	0.112544132	0.095401055	0.059643146	0.129744133	0.08185848	0.081008446	0.110553313	0.067758136	0.080394296	0.097540648	0.158016308	0.088887189	0.042476563	0.073084734
Bpl_scaf_59079-1.11	0.338952113	0.201440566	0.396260404	0.576109438	0.261666796	0.207658315	0.267019426	0.450274414	0.259799046	0.236409144	0.244871145	0.185090513	0.260060709	0.315263003
Bpl_scaf_59079-1.17	0.171627493	0.141762699	0.177679783	0.147234233	0.11262634	0.116856527	0.158096273	0.122941319	0.105134234	0.128456053	0.123478981	0.115914168	0.133230672	0.136287547
Bpl_scaf_59079-11.7	0.116721205	0.123248561	0.141522276	0.122703332	0.164574184	0.14106542	0.122846349	0.096136955	0.08001957	0.084661424	0.082000648	0.106427766	0.177151234	0.088625716
Bpl_scaf_59079-12.14	1.228056974	1.235910382	0.962375932	0.532857397	1.119803739	0.756278584	1.537625924	1.115970228	1.542395564	1.854170787	1.460631888	1.401569149	0.852727106	1.199206171
Bpl_scaf_59079-14.0	0.014779413	0.033659239	0.036826636	0.015924112	0.023099335	0.037208413	0.023286414	0.018938783	0.024845915	0.008699018	0.007721513	0.035041378	0.043190596	0.013657232
Bpl_scaf_59079-14.15	0.135574378	0.112940699	0.107427781	0.199257738	0.075574606	0.090749693	0.089990671	0.102056454	0.123152805	0.138699905	0.096593654	0.115341764	0.094149943	0.070813056
Bpl_scaf_59079-14.26	0.019906929	0.031778392	0.017429182	0.028125218	0.016963766	0.018716275	0.027769362	0.022649537	0.003328859	0.029013267	0.02910967	0.016433215	0.020931916	0.021659246
Bpl_scaf_59079-2.9	0.060032105	0.059817185	0.122290482	0.089188013	0.081137471	0.070154636	0.073914157	0.079612331	0.104900602	0.100269611	0.074170191	0.059680542	0.07052935	0.109538423
Bpl_scaf_59079-5.29	0.386333164	0.194437049	0.261708857	0.159895225	0.362224621	1.259471563	2.931889313	0.291461921	0.818994704	0.267869742	1.003600148	0.376745879	0.701876761	1.555325233
Bpl_scaf_59079-5.30	0.046721515	0.050269892	0.0387336	0.034294997	0.080216264	0.08014343	0.033282949	0.029186515	0.005882274	0.040690181	0.035030619	0.034147718	0.016416276	0.075264936
Bpl_scaf_59079-5.31	0.012904938	0.009551771	0.010155057	0.009543343	0.010004976	0.012679657	0.011839973	0.019949935	0.008626811	0.009919116	0.019782643	0.01562456	0.023232579	0.006108951
Bpl_scaf_59079-6.8	0.046257615	0.021204173	0.038071498	0.021162872	0.124910778	0.143143601	0.054546385	0.028967055	0.051336515	0.014173152	0.0208698	0.019638742	0.097010728	0.137056628
Bpl_scaf_59079-6.9	0.006673296	0.026569089	0.015252305	0.019901743	0.006242837	0.00573896	-0.00276768	0.007453713	0.019342567	0.010156599	0.008991729	0.005068591	0.013821281	0.011530732
Bpl_scaf_59079-7.5	0.004634254	0.009584296	0.003360765	0.003371759	0.007752379	0.002977545	0.00748357	0.003857025	0.001441328	0.003290154	0.010039891	0.007548259	0.00515283	0.000836789
Bpl_scaf_59079-8.11	0.01330178	0.024491668	0.022270754	0.025589484	0.018466524	0.025907428	0.012664622	0.012896466	0.020571637	0.006952971	0.005347881	0.018491756	0.010782657	0.033184447
Bpl_scaf_59079-8.12	0.020649519	0.044431831	0.023641632	0.025121138	0.020461083	0.015957721	0.017994166	0.016804453	0.01673701	0.028686346	0.014082652	0.018512627	0.038013882	0.032452345
Bpl_scaf_59079-9.7	0.025171304	0.122377123	0.032337165	0.037896606	0.023346042	0.023925638	0.038945687	0.039968353	0.044904943	0.061630698	0.020108127	0.023739606	0.022923605	0.036175786
Bpl_scaf_56270-0.9	0.057307703	0.040607653	0.054304437	0.031253312	0.063499564	0.105607361	0.038809338	0.045612696	0.057501144	0.026288653	0.050609744	0.089346506	0.038767341	-0.00983192
Bpl_scaf_56270-2.9	0.142259263	0.171978708	0.142395885	0.094626761	0.2213991	0.171522711	0.226286251	0.081749072	0.160462931	0.164991741	0.118411862	0.361129103	0.191733276	0.213151945
Bpl_scaf_56254-2.7	0.08887395	0.052375147	0.045148089	0.090886378	0.070261372	0.054303698	0.045072414	0.061899395	0.031697129	0.142786819	0.088917476	0.154372844	0.05442879	0.063785473
Bpl_scaf_4116-0.1	0.138430765	0.068206114	0.103011577	0.110611734	0.099506576	0.097269146	0.090072645	0.115479222	0.141084377	0.100360393	0.068698702	0.136011735	0.128124029	0.115047256
Bpl_scaf_4116-1.7	0.002635647	0.004515903	0.004114576	0.002049428	0.001513431	0.004025042	0.008160248	0.005273472	0.00521814	-0.001050537	0.001794621	0.005046676	0.002751786	0.0016154
Bpl_scaf_4116-5.8	0.025655687	0.031389782	0.03307493	0.040069949	0.023901368	0.034939043	0.025806491	0.029298859	0.029241737	0.029584881	0.033791955	0.009638527	0.023020412	0.025993326
Bpl_scaf_4116-6.11	0.006726503	0.005430023	0.010558316	0.002809368	0.0143445	0.025029746	0.005938836	0.011730781	0.003014658	0.003704566	0.00256579	0.009424059	0.006596786	0.026366375
Bpl_scaf_4116-7.5	0.003624166	0.002324112	0.010350011	0.003100001	0.005036639	0.006836169	0.011885878	0.04889834	0.004735982	0.024650771	0.03687974	0.004888503	0.00915753	-0.000729188
Bpl_scaf_4116-8.14	0.028720192	0.014466922	0.017127807	0.021720993	0.025561377	0.018967019	0.025231219	0.01322194	0.00426568	0.007211004	0.010253333	0.040975137	0.024136371	0.009198493
Bpl_scaf_44342-0.8	0.103552143	0.117702091	0.050758239	0.105302457	0.110996224	0.113300061	0.083531583	0.094069208	0.101247218	0.070185204	0.057293227	0.061187094	0.081269808	0.105962673
Bpl_scaf_12374-1.11	0.112071252	0.082818921	0.079953818	0.155364633	0.108588246	0.119962103	0.07439338	0.056254104	0.111029464	0.186017825	0.207296654	0.208224052	0.081084675	0.115340287
Bpl_scaf_12374-10.14	0.049985356	0.035858205	0.041785577	0.045294472	0.039068881	0.029125768	0.022284197	0.061086568	0.028033913	0.032369193	0.03790481	0.047564361	0.01611765	0.025171266
Bpl_scaf_12374-10.29	0.026319571	0.02245426	0.065707033	0.026266348	0.044990082	0.034827557	0.01209872	0.035599963	0.021781751	0.039829725	0.016351014	0.025873605	0.016197321	0.060276745
Bpl_scaf_12374-10.30	0.036922999	0.020029672	0.02318567	0.014705748	0.060929867	0.061371792	0.040233632	0.040072499	0.026977799	0.027366376	0.015838262	0.017663235	0.057859409	0.094127325
Bpl_scaf_12374-4.7	0.027276652	0.050091629	0.047352606	0.028745038	0.027854875	0.022843972	0.023687394	0.074862307	0.023869056	0.034591636	0.04806456	0.033275194	0.018547395	0.04524677
Bpl_scaf_12374-5.13	0.383634553	0.283894036	0.26729817	0.25740929	0.59118647	0.422003356	0.52794033	0.291425624	0.716028196	0.361142147	0.143793218	0.147265461	0.360786546	0.404475821
Bpl_scaf_12374-5.16	0.071215532	0.029601747	0.035635388	0.034636169	0.570845846	0.232108547	0.075616097	0.066428925	0.056835919	0.062856323	0.033552996	0.040361541	0.041852376	0.089614586
Bpl_scaf_12374-8.16	0.052715354	0.035441938	0.031137043	0.034475158	0.068995507	0.044141649	0.036685426	0.022080075	0.060902374	0.037727247	0.007995374	0.026245316	0.061251657	0.031771016
Bpl_scaf_12374-8.7	0.027166371	0.028078939	0.01258404	0.018762983	0.01202743	0.007788077	0.018600856	0.00830117	0.008935654	0.019886424	0.021311796	0.052152573	0.006576372	0.010066657
Bpl_scaf_12374-9.22	0.110599351	0.307968668	0.240520217	0.104669109	0.137005283	0.171113264	0.14520792	0.202581836	0.19752047	0.15303817	0.176894181	0.15758162	0.242242509	0.146518258
Bpl_scaf_39700-0.5	0.358622047	0.507188324	0.328158791	0.32103185	0.376129298	0.344474954	0.378323953	0.279869957	0.63651924	0.4255688	0.52155589	0.502065706	0.381203242	0.337559638
Bpl_scaf_39700-1.13	0.489385373	0.691173227	0.335290531	0.452051521	0.293696087	0.275598732	0.522107054	0.262133354	0.552906198	0.62824569	0.522643955	0.380151932	0.424784895	0.304743395
Bpl_scaf_39136-0.5	0.064663472	0.118907304	0.172502986	0.077605664	0.134211466	0.280732866	0.072934175	0.123147734	0.09285374	0.057293906	0.087317747	0.07413804	0.114767132	0.178116596
Bpl_scaf_39136-2.8	0.073902763	0.052203506	0.053712283	0.073054437	0.05761325	0.055180446	0.028336056	0.047938319	0.055888794	0.061642057	0.069883055	0.068036409	0.062646266	0.025223371
Bpl_scaf_39136-3.11	0.327991873	0.482891313	0.337668489	0.377785335	0.356277429	0.300515833	0.326998355	0.293941716	0.45309025	0.459698984	0.303788118	0.462952667	0.283098298	0.315011948
Bpl_scaf_39136-3.14	0.526942122	0.385198428	0.36628655	0.327510844	0.750546944	0.786301626	0.645545908	0.24827614	0.596054604	0.569638451	0.280757396	0.183946327	0.475667415	0.72917166
Bpl_scaf_39136-3.25	0.056887065	0.028352509	0.018529737	0.036541704	0.063342732	0.045358773	0.036439467	0.031239613	0.046077724	0.039768022	0.013442879	0.044769727	0.058752975	0.048568694
Bpl_scaf_43245-0.1	0.826020592	0.873496232	0.563322208	0.586485535	0.694787745	0.560018912	0.453764639	0.311642328	0.281599349	0.366887449	0.39140148	1.373257103	0.535554417	0.299106408
Bpl_scaf_63978-0.6	0.340324597	0.364229553	0.180136966	0.338018714	0.195432983	0.133905493	0.254329987	0.208980038	0.252535356	0.316615561	0.328477435	0.371173311	0.164694595	0.073788391
Bpl_scaf_11672-0.6	0.492621024	0.715666527	0.475768238	0.4711811	0.385719483	0.480889819	0.403517089	0.443147336	0.590908305	0.488652549	0.486464536	0.463890412	0.418796517	0.390511791
Bpl_scaf_11672-1.25	0.150997784	0.123739455	0.069085479	0.190624832	0.107423688	0.121535782	0.127083636	0.065384855	0.071421777	0.107029973	0.139218325	0.186905742	0.067369389	0.158562433
Bpl_scaf_11672-1.27	0.049559175	0.076467988	0.04466417	0.035983913	0.044932863	0.050492179	0.065616858	0.050737944	0.047602152	0.02811641	0.019324618	0.061010669	0.048041992	0.111416596
Bpl_scaf_11672-1.28	0.008927981	0.004451633	0.021959585	0.006219668	0.021359858	0.013643988	0.007242841	0.02744629	0.002584797	0.007184835	0.006847402	0.00984757	0.010893142	0.018642857
Bpl_scaf_11672-1.29	0.03715309	0.038393906	0.031648787	0.04588275	0.030459207	0.03039107	0.040438039	0.009552213	0.018117335	0.005647512	0.00905032	0.042072227	0.030003202	0.023644078
Bpl_scaf_11672-1.55	0.004052293	0.004513681	0.003506613	0.009968315	0.003452587	0.002596089	0.007596741	-0.000298789	0.001847951	0.006072354	0.002244735	0.007393199	0.00558197	0.008446182
Bpl_scaf_30173-1.3	0.008267653	0.008651194	0.054591956	0.008219371	0.009914979	0.020736178	0.018317409	0.009955675	0.004543318	0.009702972	0.003605596	0.008756586	0.010473643	0.002181069
Bpl_scaf_30173-4.13	0.018941622	0.021097237	0.023827778	0.022529227	0.028414373	0.023788924	0.018298965	0.040799424	0.020354602	0.01748016	0.009315387	0.023369772	0.029924014	0.020055566
Bpl_scaf_30173-5.4	0.001456567	0.000720256	0.008255272	0.000230815	0.002132883	0.002415942	8.97E-05	0.002140026	0.001578216	0.001620898	0.000436116	0.000732625	0.005016905	-4.35E-05
Bpl_scaf_30173-6.11	0.092147422	0.060755159	0.080989961	0.079117244	0.062934088	0.067583356	0.054385168	0.067781693	0.059410302	0.070583405	0.02764103	0.087420824	0.057053824	0.077161204
Bpl_scaf_3643-2.21	0.419607983	0.286656581	0.339104619	0.13386678	0.408198033	0.218766143	0.389391248	0.405380118	0.412845331	0.876918887	1.03378602	0.954436273	0.270624087	0.556700617
Bpl_scaf_3643-2.22	0.009182451	0.007578382	0.004235278	0.00258682	0.007779303	0.005916048	0.012323072	0.017767437	0.006439113	0.026705346	0.007807122	0.049756621	0.009830018	0.013865199
Bpl_scaf_3643-3.6	0.042639942	0.030290022	0.060226062	0.036943177	0.023100014	0.041380815	0.038218772	0.924024662	0.023810847	0.063522114	0.047708967	0.020258415	0.094114933	0.014770261
Bpl_scaf_3643-4.12	0.100605676	0.072531982	0.176491922	0.08626414	0.060753092	0.096285593	0.075327368	1.638067148	0.119511694	0.093249137	0.103922302	0.053534895	0.058136578	0.049859875
Bpl_scaf_28082-2.12	0.079654735	0.082531752	0.081649295	0.055575946	0.082353965	0.068706807	0.112350705	0.078617366	0.115969173	0.05431482	0.007549242	0.063687588	0.036414492	0.079248233
Bpl_scaf_19931-0.8	0.220769014	0.050302966	0.114474269	0.061482296	0.248292267	0.810806755	0.101667319	0.054175941	0.083966317	0.083364248	0.103624848	0.102505088	0.243589168	0.296548273
Bpl_scaf_19931-2.7	0.100054575	0.044391156	0.095770593	0.041191305	0.327528708	0.386646072	0.071814977	0.072341521	0.05880838	0.080767029	0.069901818	0.060268979	0.08167667	0.363628221
Bpl_scaf_41789-0.6	1.050984785	1.374150114	1.686080875	0.803645949	1.275441865	1.160502145	0.894465693	1.692874942	0.954764218	1.103978382	0.940378877	0.899283727	1.029528858	1.372622479
Bpl_scaf_46206-0.13	0.068934633	0.03474999	0.02351619	0.034526238	0.010414328	0.007892184	0.009955324	0.027279742	0.016064749	0.055247747	0.020472138	0.037886893	0.010608466	0.018757664
Bpl_scaf_35217-0.4	0.657301423	0.414756022	0.354829456	0.731069346	0.432734218	0.340983161	0.911515634	0.272266819	0.411207819	0.34112692	0.1559592	0.328845228	0.31221748	0.273667892
Bpl_scaf_54795-0.15	0.106248814	0.323374546	0.091186086	0.142968053	0.092561756	0.083706758	0.145401644	0.080930319	0.1285984	0.171537138	0.134812678	0.098937363	0.089025142	0.067127258
Bpl_scaf_28382-0.15	0.094857821	0.035431482	0.031710844	0.057910983	0.050246294	0.052188825	0.031013609	0.038954814	0.022772937	0.015959425	0.020973791	0.038619888	0.038332136	0.042831788
Bpl_scaf_28382-1.12	0.131381805	0.040576038	0.062319398	0.05301238	0.155531257	0.19146543	0.210146125	0.074677065	0.075061373	0.078696452	0.098798562	0.055729816	0.159973195	0.164912022
Bpl_scaf_28382-1.18	0.423806112	0.677861753	0.810665907	0.313547787	0.499193373	0.479964275	0.372043768	0.936074696	0.512902606	0.416235681	0.485283422	0.369013128	0.474765363	0.563463062
Bpl_scaf_28382-1.19	0.0223929	0.020743548	0.034576356	0.051546603	0.020591341	0.027646789	0.034471059	0.046286655	0.016771747	0.018909105	0.024363346	0.018886556	0.045537258	0.017141825
Bpl_scaf_31275-2.3	0.019497385	0.024635873	0.02408841	0.038930068	0.031384161	0.047999546	0.025152618	0.010472151	0.046330974	0.021631177	0.027917863	0.037462833	0.017686129	0.043660605
Bpl_scaf_31275-2.5	0.022817129	0.070605538	0.051094009	0.032886414	0.046918643	0.0633206	0.021235953	0.032398502	0.017313153	0.033573905	0.013028358	0.026121645	0.057902748	0.031322335
Bpl_scaf_31275-3.9	0.605306748	0.185785019	0.291828239	0.198152896	1.123476834	2.006062107	0.624086623	0.22491492	0.63355219	0.331165456	0.214757808	0.140524861	0.568232523	1.930830594
Bpl_scaf_31275-4.0	0.063227725	0.043640297	0.023787876	0.070033041	0.04252634	0.032797156	0.033960679	0.042790693	0.069401621	0.058802602	0.027421914	0.056662381	0.038776637	0.016330641
Bpl_scaf_17778-1.17	2.755907512	0.934474268	1.271511266	0.834802825	4.012620886	3.766850296	2.82681591	1.900223701	3.455492813	1.575201917	1.687217914	1.379356423	2.656645394	3.146136051
Bpl_scaf_17778-1.37	0.005442382	0.010254983	0.011701034	0.001565269	0.00293712	0.010843366	0.004426509	0.007245708	0.004140429	0.010720264	0.007877485	0.009911532	0.029347839	0.004479107
Bpl_scaf_17778-1.40	1.932064001	2.017454658	3.210794693	1.414998939	1.858588375	1.755097168	1.919591414	2.720554283	1.456570552	1.658492539	1.147321149	2.174332581	2.523093966	2.021325778
Bpl_scaf_17778-2.10	0.606519985	0.654479109	0.33448514	0.777560208	0.446278295	0.448594435	0.50900065	0.487775695	0.80119254	0.735625777	1.135303707	0.634999525	0.542727026	0.36019196
Bpl_scaf_17778-2.17	0.029268418	0.038063588	0.038365195	0.027949018	0.02501922	0.019960861	0.026809542	0.054456915	0.031241888	0.029605679	0.028094051	0.053715262	0.016088053	0.026523649
Bpl_scaf_17778-3.6	0.05622593	0.08919546	0.056378457	0.054206307	0.052666091	0.046743987	0.033981339	0.023586512	0.034310714	0.061142906	0.020014834	0.157438773	0.052358474	0.044585814
Bpl_scaf_17778-4.13	0.044413514	0.06864458	0.041744544	0.068409644	0.03077644	0.055155565	0.030532585	0.038033894	0.030885376	0.04352908	0.093075523	0.056056852	0.06483941	0.030101895
Bpl_scaf_17778-4.15	0.027775921	0.034432693	0.012209262	0.040588452	0.025959803	0.021390616	0.042410729	0.013770268	0.022408017	0.103181809	0.239410548	0.051667511	0.029114587	0.026957636
Bpl_scaf_17778-5.12	0.046460072	0.031616371	0.055674275	0.022538617	0.083322288	0.087619782	0.117388238	0.054547507	0.077378427	0.046637968	0.008766564	0.01114903	0.041118918	0.060555734
Bpl_scaf_17778-5.13	0.028539377	0.018513051	0.023593177	0.008754244	0.045966972	0.036943906	0.07066664	0.01907163	0.014634905	0.022325955	0.010196652	0.013484516	0.05209502	0.056160403
Bpl_scaf_17778-5.21	0.048042291	0.053615686	0.048463605	0.04425705	0.052452001	0.109870396	0.040625668	0.03358916	0.043368598	0.036979492	0.036246431	0.040346511	0.051841122	0.083291266
Bpl_scaf_17778-6.8	0.094984475	0.088635088	0.078044424	0.113720938	0.10330081	0.107722406	0.090072831	0.068481332	0.102298306	0.074474098	0.04559352	0.094357253	0.069180939	0.111828597
Bpl_scaf_17778-8.7	0.089867064	0.072710218	0.036074905	0.144098726	0.040267473	0.030184096	0.033107664	0.026895978	0.044393347	0.072730733	0.041792212	0.14495497	0.024537532	0.028544975
Bpl_scaf_17778-9.29	0.170602123	0.137204636	0.087719761	0.168862751	0.226093379	0.595475328	0.118418257	0.073024	0.141170025	0.124856691	0.118302728	0.22972286	0.172060061	0.160777022
Bpl_scaf_17778-9.7	0.128528838	0.090146756	0.07119158	0.135479446	0.192837065	0.385620591	0.05540494	0.036239266	0.097679105	0.098742173	0.100057908	0.085859219	0.057848486	0.17201283
Bpl_scaf_58215-1.10	0.02041602	0.019755447	0.019716057	0.019198335	0.020479952	0.01619857	0.017724618	0.014386227	0.030138208	0.007726824	0.011444248	0.019686973	0.011107135	0.031438055
Bpl_scaf_58215-1.11	0.093729022	0.080828862	0.072665334	0.182574355	0.078938038	0.062436849	0.073705868	0.109382632	0.06602313	0.058299245	0.123854358	0.131679969	0.101171822	0.069861631
Bpl_scaf_58215-2.26	0.088706986	0.103404841	0.055069924	0.118430156	0.079109825	0.073248996	0.078486727	0.050816433	0.10249102	0.095262078	0.077011536	0.05179311	0.06356601	0.054112621
Bpl_scaf_58215-2.29	0.042875702	0.041095786	0.020628069	0.051932152	0.034223933	0.024386121	0.033323316	0.031202689	0.061762344	0.013286378	0.015380139	0.04408558	0.035267142	0.008121435
Bpl_scaf_32300-1.11	0.059400006	0.013383511	0.02191249	0.045675699	0.047873744	0.046433339	0.016141332	0.021798907	0.030780742	0.037690409	0.012937821	0.081429337	0.046174609	0.077333998
Bpl_scaf_32300-1.15	5.358064864	3.792159237	2.425509005	4.361711915	4.792210602	4.185345476	3.897939036	2.732879412	3.688618089	5.250195219	3.417970963	5.483289726	3.217403036	3.955550933
Bpl_scaf_12819-1.17	0.007082359	0.010040553	0.017745076	0.020140748	0.005364877	0.018031249	0.010074927	0.013175197	0.011495453	0.023589927	0.031436743	0.026495655	0.052168161	0.019815748
Bpl_scaf_12819-1.18	0.204495485	0.162523072	0.180883346	0.199033191	0.222889939	0.188505773	0.210022592	0.195691617	0.209811001	0.234041741	0.164174033	0.157370802	0.183993437	0.215521706
Bpl_scaf_12819-1.34	0.333889126	0.120644994	0.185594249	0.147751836	0.20176022	0.170625052	0.168016349	0.179880809	0.173936069	0.172687812	0.125472927	0.185248002	0.196426516	0.27702299
Bpl_scaf_12819-3.9	0.340411568	0.239734304	0.25707576	0.486415786	0.260597281	0.235456892	0.265039697	0.229220466	0.367277305	0.380735346	0.278931291	0.503535893	0.209859841	0.202187416
Bpl_scaf_12819-4.7	0.040748674	0.019719475	0.023206385	0.017995449	0.063041309	0.039653576	0.041122164	0.017031029	0.01779226	0.051779917	0.006790058	0.072206048	0.050575799	0.008220049
Bpl_scaf_12819-4.9	0.335697698	0.418836025	0.263391178	0.392874196	0.255802288	0.233963476	0.241995732	0.216672607	0.344385052	0.491893644	0.250068165	0.381253288	0.353816734	0.247417014
Bpl_scaf_12819-5.19	0.021375777	0.035373622	0.029709954	0.035763836	0.016286938	0.023259091	0.024519963	0.025982492	0.028875165	0.02458907	0.033423425	0.040025746	0.031606026	0.012188734
Bpl_scaf_46857-0.10	0.072500251	0.023866687	0.023351682	0.021423366	0.217474979	0.074010497	0.086553491	0.022857837	0.050306104	0.029452089	0.028400342	0.202585121	0.131765598	0.199469804
Bpl_scaf_31673-0.13	0.025561451	0.030968156	0.018715904	0.037115712	0.026420135	0.023482275	0.018531147	0.023222482	0.021802516	0.026238197	0.043655577	0.037067363	0.034925965	0.036537285
Bpl_scaf_31673-0.15	1.425249656	2.206577629	2.651709675	1.02471725	1.42238587	1.478306372	1.565410512	2.118093941	1.393421551	1.337636735	1.232808848	1.090985038	1.79324617	1.292388151
Bpl_scaf_31673-1.12	0.192478056	0.093335933	0.125423485	0.203425886	0.089021336	0.075375152	0.052206998	0.071433839	0.074131756	0.1047355	0.082800522	0.238128554	0.045129281	0.095126333
Bpl_scaf_31673-1.15	0.022173131	0.021275218	0.015803525	0.018429725	0.027593294	0.021077337	0.035368202	0.009563448	0.011966244	0.013567955	0.007496706	0.028239159	0.008911573	0.013428314
Bpl_scaf_31673-2.24	0.052674049	0.041423613	0.059966333	0.052314878	0.065209288	0.075280971	0.069666097	0.065471027	0.041230042	0.033410021	0.019803051	0.05990424	0.087630955	0.0605522
Bpl_scaf_31673-2.43	0.118005694	0.051245423	0.039360538	0.032170109	0.124936542	0.167078016	0.149939636	0.037659614	0.177859215	0.062724832	0.058825735	0.034052058	0.161635924	0.121932539
Bpl_scaf_31673-2.46	0.00577491	0.007826857	0.008610977	0.003740395	0.002902084	0.005155528	0.007390813	0.012350762	0.004398525	-0.000870177	0.007625005	0.004129209	0.009047545	0.004642927
Bpl_scaf_33261-0.8	0.041623144	0.049612062	0.122074648	0.039912969	0.036055851	0.044507065	0.037321056	0.208919588	0.656895977	1.674780221	0.626610905	0.015801178	0.088312127	0.044107021
Bpl_scaf_48512-0.12	0.13851955	0.158382219	0.187615587	0.214528897	0.176968069	0.148968774	0.1701206	0.241625282	0.214369274	0.217789282	0.234842134	0.274386871	0.207955555	0.128241611
Bpl_scaf_37284-0.17	0.102324048	0.051250962	0.059206652	0.052265263	0.214953149	0.221128852	0.284508159	0.07841961	0.312069939	0.128967396	0.152334112	0.064171217	0.141571228	0.174523885
Bpl_scaf_37284-0.9	0.143707532	0.157271841	0.128940146	0.178077975	0.129893635	0.175838531	0.121813085	0.120321911	0.115762013	0.129121345	0.162606472	0.190083853	0.148334697	0.114065807
Bpl_scaf_31848-2.6	0.023289603	0.009273394	0.013001048	0.0420189	0.02046429	0.01479923	0.018956014	0.013502685	0.004530373	0.01164217	0.002591974	0.029789244	0.014412727	0.016062167
Bpl_scaf_31848-2.7	0.040939241	0.046968955	0.035748665	0.057979745	0.033441493	0.031984468	0.05221224	0.041215995	0.035430497	0.034085876	0.050071046	0.021305039	0.015968796	0.037718238
Bpl_scaf_31848-3.4	0.164816919	0.213423459	0.112706312	0.16216896	0.10520747	0.086028282	0.142105184	0.105330251	0.221409301	0.211362517	0.25488299	0.109375388	0.114063946	0.091082021
Bpl_scaf_31848-3.7	0.046556936	0.017769991	0.026710727	0.015161909	0.095328058	0.091034185	0.067980689	0.014241675	0.025161688	0.013921717	0.018278384	0.023274249	0.069201237	0.105587185
Bpl_scaf_31848-4.6	0.061993968	0.049107903	0.081919402	0.241245916	0.059486039	0.10438987	0.037307654	0.108617204	0.138814784	0.211312248	0.073273506	0.041769404	0.049012533	0.046775642
Bpl_scaf_29183-1.9	0.066635278	0.054532751	0.050876077	0.065972937	0.073471124	0.070439801	0.058925024	0.044479402	0.055491434	0.092338638	0.106075489	0.075544125	0.076039473	0.091688244
Bpl_scaf_29183-2.4	0.097092766	0.037232142	0.043760187	0.040224022	0.20332368	0.170561403	0.121830855	0.045483298	0.073692721	0.047442224	0.04431774	0.040168877	0.09267975	0.175140485
Bpl_scaf_29183-3.4	0.04735413	0.033638245	0.023259552	0.050594115	0.025264604	0.030952734	0.047358945	0.037164694	0.056086402	0.034695103	0.049730425	0.039478244	0.023645956	0.041308447
Bpl_scaf_40582-3.1	0.028481542	0.035749734	0.055265369	0.019093709	0.04687927	0.059410028	0.019994212	0.070550565	0.032333195	0.058183081	0.040563092	0.039906666	0.061480878	0.033314639
Bpl_scaf_18360-0.8	0.221390796	0.567545437	0.33914626	0.239978116	0.194703285	0.231611698	0.234710418	0.249116001	0.229132683	0.332256446	0.326640825	0.152983514	0.367321318	0.179939941
Bpl_scaf_30503-0.4	0.162079382	0.108295945	0.200416791	1.403082753	0.108662554	0.123257097	0.107685736	0.19316219	0.223828558	0.25107343	0.179586569	0.153265305	0.246240113	0.122267107
Bpl_scaf_48830-0.5	0.036259269	0.031892849	0.031668122	0.02544661	0.040944445	0.033482158	0.027720108	0.006618494	0.022609905	0.02732346	0.028234954	0.032507403	0.026287244	0.030555214
Bpl_scaf_48830-0.7	0.323455015	0.308492461	0.241346701	0.268927652	0.223232898	0.235025618	0.301443523	0.252069106	0.552058589	0.280545898	0.125022222	0.234520276	0.173113469	0.163484912
Bpl_scaf_48830-1.4	0.454807712	0.273680986	0.198394534	0.447518272	0.234653423	0.204239354	0.229235216	0.18956446	0.258495207	0.440539703	0.295133885	0.374857871	0.193731218	0.30743264
Bpl_scaf_48830-2.13	0.012266547	0.012982122	0.01022635	0.01469144	0.017486469	0.017539898	0.011471354	0.013044554	0.004899307	0.017554718	0.017346064	0.016240015	0.010553193	0.008148366
Bpl_scaf_10028-0.29	0.186083824	0.12386041	0.103040983	0.126052312	0.227693451	0.212981831	0.175737872	0.101875836	0.170215127	0.120530026	0.046654656	0.085841844	0.132488813	0.162729464
Bpl_scaf_596-0.14	0.026676709	0.091840798	0.055480097	0.040837523	0.03068293	0.028846592	0.02928828	0.054533292	0.0216805	0.050462427	0.034617528	0.042873479	0.03449736	0.02978295
Bpl_scaf_596-0.15	0.01318879	0.020430773	0.022047308	0.006379185	0.035528135	0.034609723	0.007037811	0.015890961	0.013714177	0.0122675	0.004531424	-0.002656661	0.031473121	0.02729103
Bpl_scaf_52061-0.29	0.021648714	0.009293885	0.009339694	0.014026026	0.011898266	0.007129829	0.008916646	0.00609663	0.006274583	0.004041074	0.004480543	0.025639682	-0.001605855	0.007051909
Bpl_scaf_34526-0.8	0.039588295	0.040880304	0.055460529	0.043469999	0.102487529	0.122770006	0.056928568	0.043684724	0.062536341	0.03383056	0.018533695	0.046351847	0.085588852	0.08991454
Bpl_scaf_14688-0.3	0.087412119	0.049496071	0.025468444	0.057387103	0.040168329	0.033788054	0.0338889	0.018664527	0.026380907	0.027028254	0.018030938	0.066031896	0.047896752	0.027756698
Bpl_scaf_15528-0.4	0.104389347	0.094254459	0.161351242	0.089731463	0.12742022	0.079341619	0.067595641	0.132203971	0.076136593	0.122780671	0.123692463	0.109937004	0.076846621	0.056618239
Bpl_scaf_15606-0.21	0.927447189	1.421395736	1.126112828	0.783345737	0.810945409	0.952212951	0.924179238	0.715223515	1.217664511	1.286726807	1.231172332	1.196416264	1.084799647	0.862491801
Bpl_scaf_15606-0.7	0.025334774	0.065985772	0.033293953	0.036547904	0.015693121	0.023874594	0.04177266	0.03108774	0.041854592	0.021830134	0.04223497	0.0311062	0.051026254	0.051662357
Bpl_scaf_38788-1.21	0.029370404	0.023172182	0.023901204	0.027727096	0.028093598	0.021748335	0.026865132	0.020065197	0.021986733	0.020548088	0.012908533	0.026714121	0.037177944	0.019331886
Bpl_scaf_31338-0.6	0.207474531	0.168080581	0.234457326	0.62985404	0.145074537	0.083332017	0.175538596	0.164056801	0.277946177	0.184098634	0.211224396	0.231714807	0.22384494	0.170580087
Bpl_scaf_31338-1.14	0.020896314	0.005630605	0.011511677	0.005642481	0.115630812	0.046207375	0.05783279	0.01691874	0.016352874	0.01108866	0.001298577	0.010791821	0.043319681	0.054201078
Bpl_scaf_31338-1.15	0.020740635	0.039276382	0.044007399	0.027017196	0.031027357	0.032854571	0.031301069	0.043040301	0.030776478	0.107161704	0.016380294	0.031202602	0.070894082	0.022359404
Bpl_scaf_31338-1.5	0.014590846	0.006832287	0.022953727	0.008082167	0.010888995	0.021595286	0.005632804	0.026213282	0.011979085	0.022037149	0.002424526	0.015512827	0.012199659	0.017016052
Bpl_scaf_31338-2.2	0.223921425	0.421897684	0.183697566	0.387268723	0.153294211	0.199543474	0.142267693	0.171493404	0.167427987	0.209585806	0.10032501	0.187034511	0.111028638	0.214464395
Bpl_scaf_31338-3.10	0.415615589	0.698178017	0.334254402	0.718121956	0.417572289	0.478275587	0.469263125	0.400326158	0.523088086	0.641988911	0.795816921	0.614849261	0.480505625	0.340423154
Bpl_scaf_31338-5.3	0.035555859	0.049407198	0.050403553	0.045819746	0.025371896	0.027093238	0.043043475	0.050672229	0.010790838	0.017057101	0.040546258	0.023070166	0.017306576	0.017442609
Bpl_scaf_24800-0.11	0.084523609	0.211680019	0.107515038	0.123208953	0.090259541	0.094212579	0.083251707	0.08735625	0.10510824	0.143390147	0.130606533	0.120243748	0.125426682	0.07575856
Bpl_scaf_24800-0.12	0.011034127	0.019397506	0.016625667	0.009052447	0.014722036	0.020323506	0.009653269	0.015758823	0.002066863	0.005494777	0.002466108	0.002330297	0.008967223	0.010020281
Bpl_scaf_6175-0.7	0.030588288	0.033093814	0.025532698	0.03145326	0.018030997	0.016820302	0.030595648	0.023732837	0.021039234	0.037907649	0.03109502	0.043452399	0.006832113	0.032838012
Bpl_scaf_6175-1.7	0.046595049	0.037258471	0.043211463	0.069143166	0.030480607	0.038913371	0.059636838	0.048385539	0.03986021	0.045933136	0.000700233	0.065126	0.023288617	0.029076292
Bpl_scaf_6175-2.21	0.086950366	0.078962147	0.09037242	0.111420397	0.08642755	0.085519313	0.094570594	0.103705473	0.070605366	0.078717036	0.096638249	0.071879309	0.097060771	0.155028189
Bpl_scaf_6175-2.33	0.053832274	0.06598422	0.071560797	0.051083648	0.080385149	0.100611424	0.07521461	0.059469845	0.050344291	0.102617579	0.062523	0.049662117	0.055278049	0.073706455
Bpl_scaf_6175-2.35	0.020513553	0.048759444	0.049720333	0.025331323	0.049856387	0.04048177	0.037485226	0.092763006	0.029246063	0.01957006	0.027658539	0.021430466	0.036640173	0.03352571
Bpl_scaf_6175-2.36	0.141373262	0.191198511	0.238386033	0.261759548	0.146404413	0.223412477	0.173986246	0.24173644	0.147501209	0.149945184	0.08077786	0.12809606	0.213485061	0.138583174
Bpl_scaf_6175-2.6	0.020079368	0.04120266	0.018185481	0.026719859	0.019027739	0.021539891	0.027803027	0.019100595	0.012248064	0.010344784	0.015946036	0.028444309	0.015299452	0.027599694
Bpl_scaf_40880-0.16	1.899880646	2.495124814	1.290961668	10.26100833	1.409178191	1.679280721	2.270390008	1.412195738	3.207242035	4.84286522	2.383081259	3.090424906	1.930557119	1.302216108
Bpl_scaf_20285-0.8	0.305275203	0.380132105	0.367296016	0.251939736	0.355913329	0.290476924	0.479021683	0.278590989	0.29351422	0.201360138	0.183491192	0.301291407	0.410695572	0.282677348
Bpl_scaf_42312-1.8	0.129537927	0.056027398	0.033526224	0.067441536	0.092685983	0.063757266	0.093733288	0.04773079	0.070356604	0.079492426	0.01889308	0.15612451	0.060581924	0.070674613
Bpl_scaf_42312-2.8	0.029427602	0.017830385	0.030690096	0.022706057	0.038949819	0.032414569	0.035602351	0.052306878	0.029487128	0.021841736	0.052913744	0.028700687	0.044213108	0.097366185
Bpl_scaf_42312-5.6	0.031521138	0.04382417	0.040263689	0.035757244	0.090600821	0.088097153	0.046162793	0.016461124	0.055586196	0.025240897	0.057027846	0.050852935	0.049833209	0.086241996
Bpl_scaf_46571-0.10	0.020931446	0.03883073	0.048518444	0.021635261	0.018992112	0.035981503	0.027777903	0.05260921	0.021945073	0.015719237	0.046301501	0.024696905	0.078387639	0.037610521
Bpl_scaf_1365-0.0	0.013344732	0.018192425	0.035381465	0.011875368	0.011802866	0.024120157	0.021572331	0.260827604	0.020848911	0.041307065	0.098780646	0.023342314	0.019585001	0.018872731
Bpl_scaf_1365-0.2	0.159599426	0.153449616	0.456167617	0.111390407	0.136467196	0.191572481	0.202082504	2.347673784	0.22300544	0.415690611	0.756645172	0.120637308	0.201194457	0.170821615
Bpl_scaf_26999-0.14	0.022109139	0.023770403	0.014611341	0.030468965	0.020857322	0.022188487	0.033129062	0.032987714	0.025728373	0.026403647	0.018532336	0.02449626	0.035502442	0.027471349
Bpl_scaf_58733-0.11	0.105840901	0.081195348	0.040391021	0.175593357	0.059873531	0.057232507	0.164818277	0.062407928	0.0886642	0.125717056	0.116542816	0.057883124	0.040559695	0.147995344
Bpl_scaf_64828-1.10	1.204642299	0.67193713	0.802254522	0.453993908	0.956553424	0.712828106	0.673803379	0.655890067	0.703582399	0.771730796	0.553158969	0.526579797	0.797059871	1.119349501
Bpl_scaf_64828-1.11	0.038997235	0.036793763	0.019858497	0.018287841	0.029319547	0.017212446	0.025366849	0.026502981	0.019412605	0.015944674	0.017397313	0.023116797	0.009655635	0.027248299
Bpl_scaf_12464-0.3	0.053297064	0.06806144	0.068248159	0.133967479	0.055210632	0.067701741	0.063945959	0.040574222	0.050494237	0.05908642	0.032673007	0.062548171	0.105826228	0.080989177
Bpl_scaf_17564-0.1	0.014620829	0.027780914	0.020090984	0.015128031	0.009030305	0.016855255	0.023388018	0.012247717	0.02969233	0.024501812	0.039208921	0.016548506	0.010251316	-0.00098401
Bpl_scaf_21668-0.3	0.060238707	0.079877744	0.06263233	0.066549371	0.055493572	0.064248169	0.049098276	0.06302924	0.047999283	0.0560528	0.069836809	0.056652296	0.049828803	0.069952762
Bpl_scaf_26355-0.19	0.218326193	0.138977143	0.104724735	0.105051601	0.245724946	0.224767324	0.299977532	0.089437553	0.178891522	0.102521339	0.142306456	0.11919745	0.175271631	0.350813171
Bpl_scaf_26355-0.20	0.055474929	0.030571864	0.021544474	0.029670562	0.06560984	0.060635792	0.075871486	0.026472573	0.06584719	0.013767787	0.018149466	0.021159757	0.052261917	0.055877786
Bpl_scaf_15166-1.9	0.073008092	0.072815078	0.051636249	0.101687709	0.065646881	0.063731958	0.11360001	0.107810547	0.061505259	0.067858206	0.044140918	0.133046415	0.04276082	0.068780244
Bpl_scaf_15166-2.5	0.17194365	0.142992258	0.251005576	0.133832079	0.15853375	0.144772856	0.112658266	0.230354422	0.177035605	0.131028889	0.146251084	0.121068628	0.145510288	0.11451457
Bpl_scaf_62417-0.19	0.078733769	0.050533718	0.031245588	0.049923629	0.0779244	0.049718648	0.041695929	0.039009053	0.04419815	0.027211298	0.021333606	0.133576009	0.035340225	0.065794442
Bpl_scaf_25689-1.19	0.023759401	0.030562807	0.026050058	0.022513905	0.020891316	0.027177891	0.022325009	0.033768091	0.018197107	0.034732556	0.019233896	0.036210241	0.006645666	0.039925158
Bpl_scaf_28924-0.5	0.043004986	0.053346062	0.116896156	0.052898732	0.012107044	0.044627822	0.02358374	0.067778629	0.061765292	0.039005757	0.045437327	0.026258172	0.086900968	0.001928098
Bpl_scaf_28924-1.10	0.013943353	0.022705401	0.024516652	0.012841885	0.01576856	0.010197989	0.01445074	0.012443142	0.015534395	0.016028755	0.011726574	0.010819485	0.004592525	0.010931127
Bpl_scaf_28924-1.9	0.008253211	0.019665482	0.022382444	0.013472908	0.011956951	0.00784256	0.011007923	0.00793788	0.006756166	0.014364059	0.018616115	0.010773054	0.013156159	0.012000067
Bpl_scaf_15154-1.15	0.061012032	0.045988241	0.058576192	0.117132373	0.040182319	0.046577372	0.121160541	0.069738389	0.053934326	0.075032298	0.021467225	0.009947319	0.059569432	0.022779547
Bpl_scaf_60263-0.17	0.051843491	0.010907978	0.019452515	0.014336595	0.019438972	0.031437647	0.013412387	0.011402693	0.003807413	0.022810907	0.00222549	0.015108254	0.007206843	-0.002405014
Bpl_scaf_60263-0.22	0.046654782	0.019112762	0.032508945	0.054291256	0.018447571	0.019864721	0.023029079	0.014690339	0.038303503	0.018976658	0.015304293	0.020127978	0.037061202	0.032920544
Bpl_scaf_60263-0.23	0.052848938	0.01831253	0.026105833	0.091277361	0.020379924	0.015885757	0.015240017	0.02329065	0.034900559	0.019603846	0.028002316	0.018534023	0.049357392	0.039326018
Bpl_scaf_8658-0.18	0.225649866	0.102667011	0.080977682	0.185782924	0.111572478	0.085511563	0.078487482	0.098840625	0.093502231	0.097830479	0.055975073	0.3385782	0.074724525	0.091243686
Bpl_scaf_11696-0.2	0.002068395	0.007014313	0.008620406	0.003515834	0.006846884	0.00638828	0.005723355	0.003296909	0.007652722	0.0029277	0.005093204	0.003375509	0.010825623	0.004742787
Bpl_scaf_13571-0.13	0.149456697	0.077900335	0.077064822	0.120283758	0.094399393	0.081974165	0.112213231	0.075378665	0.116600591	0.153187828	0.079389316	0.190490944	0.094275742	0.101589511
Bpl_scaf_13571-0.14	0.012385508	0.009638044	0.008381677	0.010261276	0.010348497	0.010886984	0.005606262	0.005102637	0.006905186	0.014011786	0.013279782	0.01121657	0.013169181	0.006037577
Bpl_scaf_61415-0.2	0.037151221	0.028302221	0.030977101	0.031078047	0.016204471	0.013192927	0.031220617	0.022035965	0.013978429	0.036303351	0.010857908	0.094044326	0.027054207	0.01738593
Bpl_scaf_55632-1.0	0.021441997	0.014274548	0.019742149	0.023351014	0.008891865	0.037186375	0.110371111	0.026910455	0.058944286	0.088045759	0.041062834	0.03953214	0.046843048	0.043136327
Bpl_scaf_48262-0.27	1.071321964	0.400528927	0.421020739	0.359158174	1.107215115	1.774571696	1.000713138	0.402584584	0.610337876	0.598263298	0.372888765	3.759944069	1.146826133	0.912267762
Bpl_scaf_48262-2.13	0.043254782	0.046569763	0.041877039	0.053861044	0.024017584	0.025138344	0.053847239	0.040864932	0.06304548	0.021975336	0.052808574	0.052474727	0.029508176	0.051608679
Bpl_scaf_48262-2.15	0.042784196	0.059782354	0.016300192	0.042592555	0.023853741	0.031305223	0.047521855	0.026092437	0.021381866	0.061541828	0.028695233	0.028063604	0.041693376	0.037597593
Bpl_scaf_48262-4.6	0.016730829	0.014431241	0.012424033	0.006913557	0.042708678	0.031238981	0.024762358	0.020501588	0.028191081	0.00666835	0.012869849	0.012174338	0.042671354	0.04915219
Bpl_scaf_48262-4.9	0.015829166	0.016945379	0.007301583	0.01189195	0.01402795	0.012198835	0.005038984	0.01713383	0.010837929	0.00892983	0.009403277	0.022699604	0.011570483	0.015565081
Bpl_scaf_48262-5.14	0.133891854	0.173330862	0.107606093	0.096531446	0.144303243	0.108051916	0.175211979	0.096800502	0.276809099	0.077038595	0.109341698	0.257305573	0.165812562	0.091765376
Bpl_scaf_48262-7.10	0.032636184	0.034590066	0.037151369	0.044186979	0.03425073	0.04533508	0.020019383	0.041597593	0.027182597	0.036994324	0.04953381	0.036916148	0.053656134	0.020491382
Bpl_scaf_48262-7.15	0.629871263	1.323998592	0.654858922	0.594680585	0.598414972	0.573053338	0.69380017	0.775753164	1.003622848	1.146673092	0.945324962	0.832657365	0.640718752	0.565787174
Bpl_scaf_48262-7.9	0.062676743	0.044066296	0.038642717	0.074513128	0.049912183	0.050132091	0.056242288	0.063866829	0.043772895	0.085112203	0.054665188	0.057748088	0.042084709	0.052022855
Bpl_scaf_48262-8.7	0.094069979	0.077387599	0.079372855	0.077503014	0.089554414	0.106612194	0.111002045	0.034168322	0.086225584	0.067762681	0.100921884	0.055981395	0.061140159	0.094759033
Bpl_scaf_2390-1.10	0.071497249	0.061663137	0.047127282	0.053686242	0.054299765	0.062393926	0.050879445	0.037872925	0.042028895	0.044684861	0.045304866	0.057953795	0.083085068	0.045300871
Bpl_scaf_2390-1.13	0.062343654	0.161902441	0.058015879	0.05612639	0.040966903	0.0362281	0.072619695	0.042256899	0.015519797	0.101747021	0.076451853	0.06422378	0.059306305	0.049064611
Bpl_scaf_2390-1.25	0.044271674	0.036383228	0.025432116	0.038424025	0.034990808	0.017419865	0.046764917	0.019386117	0.031761077	0.054912363	0.075974102	0.046984637	0.050188636	0.040492689
Bpl_scaf_65462-0.1	0.006771791	0.005947203	0.012639792	0.013383191	0.006667977	0.011649181	0.014058515	0.014264379	0.019305811	0.002790753	0.012689199	0.007224861	0.012407407	0.008529937
Bpl_scaf_65462-1.2	0.079653697	0.088231817	0.056404554	0.110913421	0.05594129	0.069638503	0.177695969	0.049914993	0.045232284	0.051392469	0.039118279	0.137045151	0.060271402	0.066642245
Bpl_scaf_65462-1.9	0.043247346	0.026773815	0.028544255	0.047359424	0.030615477	0.031511921	0.044103576	0.019531025	0.03951764	0.01435594	0.026994596	0.026363374	0.029430681	0.029618015
Bpl_scaf_10008-0.27	1.872305569	0.406857685	0.371237607	1.023916495	1.89849962	1.919734541	0.59201295	0.429145837	0.401904541	0.661174599	0.478242634	0.476121486	0.57620124	2.749850487
Bpl_scaf_33997-0.6	0.043460344	0.045007255	0.019526647	0.05867574	0.03252257	0.042013935	0.053530161	0.03233789	0.041342227	0.039945563	0.100530876	0.04317424	0.015918045	0.051318463
Bpl_scaf_33997-1.10	0.193719067	0.225556332	0.210711201	0.180055625	0.169210879	0.217987137	0.147846516	0.238652222	0.24482109	0.572690935	0.54238	0.151052989	0.412301368	0.178063779
Bpl_scaf_33997-6.5	0.068933261	0.06432175	0.048264066	0.122555755	0.068264986	0.05017586	0.048921206	0.053553473	0.088071749	0.13840617	0.10369196	0.086796601	0.048966167	0.037039272
Bpl_scaf_12887-0.51	0.03299059	0.01064667	0.03005582	0.014552172	0.121573518	0.094513934	0.064872883	0.030881451	0.026615582	0.020698937	0.030488891	0.016504464	0.05964	0.112492466
Bpl_scaf_51427-1.14	0.126455622	0.151219519	0.143196645	0.140926163	0.13184152	0.109053266	0.132293049	0.085430601	0.099097076	0.126473398	0.10666045	0.150152382	0.149803465	0.139775871
Bpl_scaf_51427-1.15	0.006470866	0.009064761	0.014646717	0.006038886	0.009422904	0.011791531	0.014115097	0.008570858	0.006991632	0.009374137	0.013409826	0.008968096	0.021314846	0.006031095
Bpl_scaf_57916-0.0	0.118486063	0.0790094	0.187803826	0.089138	0.061500684	0.092441843	0.060285597	2.178764901	0.151607483	0.102754575	0.19767525	0.041239205	0.121133658	0.058324284
Bpl_scaf_59537-1.6	0.049621683	0.04082979	0.026743101	0.038184514	0.038933898	0.035291068	0.039755319	0.018151562	0.030306588	0.033050064	0.050238494	0.067404749	0.069990833	0.078145445
Bpl_scaf_13468-0.7	0.184978803	0.118028452	0.065580699	0.19758187	0.097696602	0.086005262	0.088451247	0.081254699	0.113100077	0.15566866	0.139664263	0.213822759	0.115159167	0.071819948
Bpl_scaf_13468-0.8	0.908970065	1.483031204	1.707571853	0.658795277	0.84282315	0.83402222	0.853329298	1.469480241	0.889653438	0.83851269	1.105071462	0.650805213	1.076962746	0.727489984
Bpl_scaf_32311-0.5	0.26183482	0.34733317	0.398352868	0.223989945	0.504719748	0.805033664	0.319468672	0.344425627	0.25148235	0.237710559	0.184130805	0.274749103	0.526339715	0.555149507
Bpl_scaf_32311-0.7	0.131630948	0.116340142	0.127646976	0.203771245	0.096881092	0.1053606	0.102691842	0.11100215	0.151325649	0.148355873	0.105994209	0.165394257	0.146388764	0.09973177
Bpl_scaf_32311-1.19	0.835341648	0.787342687	0.797799512	16.77117848	0.51630484	0.456775095	0.531526846	1.111713652	1.263047378	2.017892984	1.352186369	0.685290784	1.340182203	0.411897841
Bpl_scaf_32311-1.6	0.035276967	0.047759583	0.140549002	0.062200635	0.028106408	0.039853899	0.042531304	0.061794362	0.089073334	0.050813616	0.062302879	0.01165884	0.040900655	0.049445016
Bpl_scaf_22899-0.13	0.005786061	0.028317012	0.012294115	0.004659722	0.013329827	0.007908116	0.016406741	0.013287768	0.01259247	0.007752245	0.001541442	0.007961579	0.003641884	0.007155795
Bpl_scaf_22899-1.16	0.006590743	0.010155341	0.006083086	0.043828114	0.005485329	0.00503937	0.004725184	0.007285835	-0.001876858	0.008402133	0.028235971	0.005391304	0.004631328	0.014578711
Bpl_scaf_22899-1.17	0.035120977	0.056553471	0.052157221	0.053137043	0.036443476	0.035650272	0.02729693	0.049560973	0.033505049	0.07501525	0.042381474	0.053730458	0.059474517	0.051789702
Bpl_scaf_22899-1.20	0.054323371	0.042832416	0.050820921	0.047008252	0.065285891	0.057581836	0.043795364	0.05172524	0.050698078	0.053035065	0.057360195	0.064860568	0.075000409	0.024042798
Bpl_scaf_22899-1.21	0.007987152	0.0200838	0.004026574	0.008929952	0.013640681	0.007377722	0.015156404	0.019620752	0.005831131	0.017853223	0.007881915	0.01196565	0.006508578	0.004109628
Bpl_scaf_58225-2.15	0.033500079	0.04480792	0.055604877	0.02653745	0.038109677	0.055825323	0.016342813	0.016818354	0.026378927	0.03237759	0.043948191	0.021123128	0.061388018	0.050154512
Bpl_scaf_58225-3.11	0.180622653	0.156558559	0.204572177	0.149267701	0.20753836	0.217368223	0.186407854	0.144180367	0.146265831	0.134563541	0.102425207	0.161661597	0.249797718	0.192508746
Bpl_scaf_58225-3.27	0.034908887	0.014658217	0.028287822	0.009895973	0.0257901	0.021575794	0.024591801	0.016960241	0.015054722	0.021157841	0.007668334	0.039382759	0.018339195	0.024225261
Bpl_scaf_58225-3.29	1.047323838	0.885798407	1.35128849	1.081009748	1.126691728	1.390310395	0.899659636	1.199773739	0.987969998	0.957311542	0.953022897	1.115000075	1.269643396	1.570767633
Bpl_scaf_58225-3.5	0.013746894	0.00826764	0.018089449	0.006013047	0.021488153	0.025621816	0.013833071	0.019490427	0.003905944	0.00616026	0.002156752	0.014351448	0.026762456	0.020176228
Bpl_scaf_64819-1.14	0.00569285	0.002390647	0.015639111	0.008634144	0.003398727	0.013502898	0.01738934	0.004601958	0.00623847	0.005358391	0.02104976	0.006002281	0.013994391	0.01176146
Bpl_scaf_64819-1.38	0.006107248	0.005724504	0.005838741	0.013187958	0.009254657	0.01505176	0.212612424	0.002814097	0.005343231	0.006166469	0.000340426	0.007925394	0.003505238	0.024684635
Bpl_scaf_64819-1.40	0.012849871	0.020584741	0.028584928	0.010791618	0.015704656	0.017472118	0.158361154	0.014116589	0.007778527	0.010727423	0.019781396	0.01670566	0.042329924	0.001570046
Bpl_scaf_6676-0.5	0.086898872	0.060878131	0.05808091	0.053061096	0.13975096	0.196091573	0.106534157	0.136547655	0.076799538	0.089544801	0.119164378	0.038043071	0.15706647	0.194772222
Bpl_scaf_6676-1.13	0.012462056	0.023037491	0.022209276	0.019142696	0.01769904	0.016066226	0.018592913	0.009326206	0.019060727	0.020910966	0.010096779	0.027790803	0.025439607	0.013752166
Bpl_scaf_6676-1.15	0.027250516	0.020546886	0.029993203	0.020121349	0.018769609	0.020940984	0.009517307	0.008126141	0.026832224	0.042156193	0.027437841	0.028692722	0.025396457	0.001715092
Bpl_scaf_6676-1.19	0.135665193	0.15663754	0.199952723	0.073229216	0.104258281	0.113886502	0.113840306	0.240774155	0.10354338	0.135153784	0.120951495	0.098778556	0.187149823	0.111806266
Bpl_scaf_6676-1.21	0.013970247	0.018510368	0.021066633	0.01968134	0.014057398	0.016893742	0.017635504	0.022536186	0.003168009	0.022220404	0.013662025	0.025425964	0.018290071	0.014113765
Bpl_scaf_6676-1.22	0.012089348	0.013698121	0.015007329	0.01926401	0.012218551	0.022058217	0.015750175	0.022736706	0.017029629	0.029084619	0.034869201	0.01777207	0.037225401	0.012945716
Bpl_scaf_48133-1.29	0.047704364	0.026295565	0.027449814	0.05470289	0.043132544	0.030782722	0.015368017	0.0129854	0.028599828	0.024242694	0.034687186	0.038148333	0.017208088	0.027571374
Bpl_scaf_23624-0.5	0.154371368	0.089703412	0.063529103	0.034048574	0.346433974	0.045295753	0.546620697	0.075876576	0.056335119	0.059255791	0.026493805	0.028355453	0.152426787	0.07340707
Bpl_scaf_60774-1.16	0.132491548	0.076239496	0.070565022	0.119851093	0.085648762	0.068926817	0.123095215	0.05738667	0.121532739	0.099393361	0.018769112	0.051112033	0.073589421	0.072124688
Bpl_scaf_60774-1.8	0.048467351	0.072825853	0.059676756	0.074817608	0.05843747	0.042465887	0.039209423	0.041995155	0.060057142	0.04903824	0.010237518	0.0935426	0.043973552	0.02795024
Bpl_scaf_52811-0.5	0.098781515	0.037009674	0.032110735	0.08242684	0.07522819	0.056963334	0.041071718	0.04792625	0.026648353	0.035571306	0.080639289	0.133568846	0.046777014	0.026507995
Bpl_scaf_58867-1.7	0.07439933	0.053885519	0.060008564	0.111564708	0.100931126	0.084741031	0.055768819	0.028330843	0.072500799	0.044128636	0.027263809	0.066665565	0.030721496	0.053986172
Bpl_scaf_58867-2.11	0.056619018	0.045437616	0.061387661	0.070397779	0.075228144	0.080755341	0.071115102	0.059346665	0.095857711	0.027652807	0.011525104	0.085727775	0.060249417	0.071289567
Bpl_scaf_4141-0.12	0.085712729	0.075430118	0.07558292	0.129118172	0.08066252	0.070530111	0.094870794	0.060411707	0.053359081	0.035628968	0.042860728	0.145643937	0.074073288	0.073085178
Bpl_scaf_15410-0.11	0.018580824	0.00571791	0.004657682	0.028179377	0.017004137	0.005853847	0.012520818	0.005192356	0.003772674	0.011666586	0.00757849	0.00310112	-0.00100476	0.010060592
Bpl_scaf_15410-0.9	1.289017708	0.321436616	0.31667657	1.403080675	0.559918243	0.309455137	0.254104099	0.459784218	0.415536655	0.399378158	0.551788102	0.219348536	0.357825961	0.468248272
Bpl_scaf_15404-0.0	21.02629323	22.49540828	9.264339096	24.51703152	11.36593364	11.64584229	17.82522408	14.33261525	21.57381168	21.57698726	27.76831336	15.4651116	10.94949127	9.797886592
Bpl_scaf_50875-5.11	0.026732817	0.107847387	0.057831571	0.039179578	0.034791492	0.030379367	0.066924622	0.069767601	0.034245299	0.057259019	0.06191724	0.01461221	0.075877717	0.073480761
Bpl_scaf_50875-5.4	0.145697371	0.072416037	0.084328096	0.058126482	0.264584566	0.134309102	0.267412775	0.08935678	0.118701116	0.089475157	0.12797402	0.05600982	0.108851552	0.30986122
Bpl_scaf_35486-0.24	0.374098157	0.270657133	0.311179953	3.684116881	0.271172031	0.260341617	0.238166697	0.580107823	0.323910071	0.700618398	0.603361887	0.338902931	0.389915932	0.323670742
Bpl_scaf_14673-0.5	0.012608068	0.013873078	0.063640998	0.012011015	0.012869646	0.021955217	0.009721854	0.03204952	0.005108982	0.012146149	0.012260202	0.00842174	0.027179703	0.010829489
Bpl_scaf_60149-0.1	0.089730124	0.066774456	0.063414979	0.139399077	0.070861591	0.086002314	0.063177289	0.079408049	0.140542232	0.114229889	0.089884967	0.076771707	0.092816053	0.069043454
Bpl_scaf_7842-0.5	0.035027268	0.067678541	0.016764238	0.054136727	0.029191492	0.028706949	0.023363396	0.033908016	0.026158969	0.04296307	0.041060858	0.036831102	0.039923003	0.025265951
Bpl_scaf_7842-1.11	1.109111241	0.750535123	0.571592747	1.529684969	0.338003797	0.175910518	0.649635339	0.435376395	0.812398486	0.586314655	0.678891011	0.48254498	0.433354937	0.250869482
Bpl_scaf_7842-3.19	0.017369506	0.012425853	0.014629823	0.01901599	0.009611444	0.012801538	0.016937277	0.022002846	0.008893089	0.022098835	0.009604179	0.014372439	0.012313234	0.019887745
Bpl_scaf_7842-3.7	0.013436787	0.026166355	0.02033755	0.007116932	0.045427012	0.018329344	0.010447975	0.018133371	0.009817045	0.011992445	0.003092034	0.060460254	0.016067185	0.030381238
Bpl_scaf_7842-4.11	2.552673477	4.955558416	4.313153774	2.046381692	2.747769377	2.907537497	3.102991267	3.862698092	2.917671327	2.538004084	2.771628032	2.267373371	3.425730215	2.292214392
Bpl_scaf_22761-0.13	0.030675963	0.052269694	0.026214265	0.032717778	0.022184073	0.023239356	0.013843593	0.012830728	0.029914629	0.023730161	0.018324539	0.027932846	0.019210678	0.006007441
Bpl_scaf_22761-0.14	0.158627427	0.185230452	0.140613897	0.138030166	0.106922161	0.110755206	0.112032859	0.129373932	0.17334218	0.160497229	0.112473529	0.134169992	0.143560992	0.082169153
Bpl_scaf_43867-1.5	0.372296156	0.155222915	0.275136679	0.135565412	0.64919917	0.751104592	0.705652309	0.23396808	0.274148738	0.175181115	0.209891725	0.139171321	0.40073218	0.589363313
Bpl_scaf_43867-2.14	0.111981976	0.163548393	0.123899745	0.056097748	0.089665344	0.10534824	0.105266744	0.114956904	0.117849329	0.105540854	0.08307076	0.107182944	0.116231262	0.053833778
Bpl_scaf_45571-0.9	0.111249778	0.096569098	0.064267824	0.092492078	0.10713577	0.104107956	0.114664607	0.070909301	0.118438239	0.128207082	0.046777984	0.109083465	0.054976572	0.130662044
Bpl_scaf_26218-0.39	0.053220393	0.036446291	0.053316331	0.070782592	0.073201354	0.055211654	0.018377399	0.024196502	0.070536294	0.018717203	0.009247619	0.065921879	0.073160071	0.070983285
Bpl_scaf_32239-0.11	0.062048171	0.039180295	0.048234251	0.039143113	0.110289037	0.081238561	0.089408942	0.037700356	0.053178605	0.062692744	0.017868709	0.029072547	0.061658454	0.138862452
Bpl_scaf_32239-0.12	0.073592028	0.065828422	0.075911787	0.129844654	0.080324645	0.071820322	0.068763017	0.049093124	0.06001688	0.074956346	0.044456224	0.104676517	0.063674701	0.028978608
Bpl_scaf_31813-1.14	0.351207213	0.291359344	0.102754337	0.467596373	0.108870694	0.080407703	0.098402077	0.103948365	0.161534829	0.249784287	0.110684432	0.095710941	0.096853965	0.059608792
Bpl_scaf_31813-2.15	0.02188739	0.028451217	0.030999955	0.018264621	0.028088041	0.022039736	0.026956947	0.015572664	0.011808028	0.016552864	0.010976931	0.026030956	0.014883692	0.043350651
Bpl_scaf_31813-3.21	0.132737023	0.103163582	0.063144892	0.205018845	0.155888145	0.115641695	0.115928873	0.067900353	0.227879849	0.067852357	0.100845421	0.168266433	0.06639475	0.187979656
Bpl_scaf_31813-3.23	0.141536612	0.105398985	0.075467147	0.169141641	0.202496101	0.124543879	0.108597649	0.055665685	0.187943436	0.100110379	0.059561218	0.160868683	0.073855876	0.205540664
Bpl_scaf_55496-0.14	0.055387233	0.034777947	0.022596344	0.082458759	0.064095564	0.031116336	0.046396618	0.030006619	0.034709379	0.025378276	0.03200802	0.10579173	0.071882176	0.066738179
Bpl_scaf_268-1.11	1.606461197	0.442110269	0.473066232	0.250526498	1.49765954	0.648018099	2.646245895	0.407006372	1.839885577	0.556125177	0.367073152	0.285320451	0.912025299	1.41367081
Bpl_scaf_268-3.0	0.296882514	0.603200091	0.387459079	0.470151578	0.224598746	0.228457542	0.360838542	0.336623007	0.463217269	0.410425537	0.417154617	0.321194873	0.303131624	0.215787429
Bpl_scaf_268-3.6	0.094254646	0.157820686	0.109442108	0.143097284	0.080276687	0.065915788	0.109599859	0.094292461	0.148629157	0.170412136	0.098814102	0.073948947	0.126590162	0.035221259
Bpl_scaf_268-5.8	0.584919616	2.226153421	1.375746599	0.467524129	0.373104171	0.256161425	1.430648797	0.364707041	1.600657854	1.158101752	0.871877255	0.234137509	0.504736051	0.406121861
[truncated: 5,879 more rows]
